# Supplementary material for: Survival-Critical Genes Associated with Copy Number Alterations in Lung Adenocarcinoma
Source: Cancers (Basel). 2021 May 25;13(11):2586. doi: 10.3390/cancers13112586 (PMC8197496; doi:10.3390/cancers13112586)
Supplement: Supplementary file 1 [file cancers-13-02586-s001.zip]

Archive with 7 entries (7 files):
- cancers-1179863_supplementary.pdf
- Table S1.xlsx
- Table S2.xlsx
- Table S3ins v3.2.xlsx
- Table S4del v3.2.xlsx
- Table S5ins v3.2.xlsx
- Table S6del v3.2.xlsx
