# Supplementary material for: Survival-Critical Genes Associated with Copy Number Alterations in Lung Adenocarcinoma
Source: Cancers (Basel). 2021 May 25;13(11):2586. doi: 10.3390/cancers13112586 (PMC8197496; doi:10.3390/cancers13112586)
Supplement: Supplementary file 1 [file cancers-13-02586-s001.zip › Table S1.xlsx]

## Sheet: qvalue
		High expression group (n=10)		Low expression group (n=10)		t.test
Hugo_Symbol	Entrez_Gene_Id	Average # of CNVs	SD	Average # of CNVs	SD	pvalue	p.adjust.qvalue	HE_increase
KLHL7	55975	17872.2	2917.37	4693.6	3763.34	1.07827e-07	0.000183019	Y
MRPL9	65005	16980.4	3559.56	3621.22	3218.07	1.36458e-07	0.000202663	Y
LOC339674	339674	18021.1	3646.78	6380.8	3409.25	7.88764e-07	0.000450277	Y
HMGB3	3149	16722	1931.86	4799.2	4025.73	1.27582e-06	0.000561429	Y
PSMC3IP	29893	18297.1	3106.76	6251.7	4370.21	2.29095e-06	0.000845911	Y
MSH6	2956	17335.7	2916.09	5640.3	4357.72	3.01898e-06	0.000996381	Y
OSR2	116039	17629.6	2843.1	7479.6	3761.14	3.29651e-06	0.00100429	Y
PRR19	284338	17372.4	3224.93	4980.5	4701.36	3.82779e-06	0.00106316	Y
C16orf75	116028	17222	3278.39	4696.3	4761.09	3.93015e-06	0.00106316	Y
CLTCL1	8218	17402.9	3451.33	7678.2	3521.27	6.97461e-06	0.00151532	Y
GINS1	9837	16668.8	3361.72	3977.2	5110.28	7.52135e-06	0.00156779	Y
USP39	10713	14672.3	2711.76	5151.6	3844.72	8.35435e-06	0.0016824	Y
LOC100132354	100132354	17623.9	3587.22	6024.2	4850.82	1.3663e-05	0.00231908	Y
NUDT1	4521	17677.3	4344.96	7292.5	3253.14	1.41021e-05	0.00232712	Y
CENPI	2491	15766.9	3853.04	4990.3	4327.84	1.51827e-05	0.00247112	Y
FAM54A	113115	15243.9	3617.29	5618.6	3746.96	1.56034e-05	0.00247188	Y
EME1	146956	16439.7	4902.33	4542.9	4197.9	1.75899e-05	0.00271419	Y
POU4F1	5457	17862.7	3155.98	6891.8	4802.65	1.95076e-05	0.00282656	Y
NT5C3L	115024	18050.6	3199.98	7704.2	4589.16	2.42377e-05	0.00309653	Y
KIF2C	11004	17439.4	3918.89	6261.2	4822.64	2.50778e-05	0.00316242	Y
KIF18B	146909	18086.3	4062.36	5987.2	5394.57	2.96964e-05	0.00363747	Y
HAUS8	93323	17919.2	3579.62	8697.5	3910.74	3.27318e-05	0.00381274	Y
CACYBP	27101	17133.2	3851.67	5442.5	5363.7	3.70588e-05	0.00393134	Y
PPME1	51400	17362.1	3168.62	7818.5	4408.52	4.00088e-05	0.004044	Y
GORASP2	26003	15875.2	3211.09	4079.9	5558.47	4.03376e-05	0.004044	Y
CAMK2B	816	18831.8	2395.68	8759.7	4741.42	4.05033e-05	0.004044	Y
MRPL3	11222	16072	3907.72	4643.7	5283.42	4.2735e-05	0.00412807	Y
HNRNPA3P1	10151	18203.4	2415.47	7563.8	5039.52	4.40257e-05	0.00415149	Y
CDH24	64403	17676.4	2553.46	8025.3	4658.89	5.13004e-05	0.00454866	Y
OSTCL	202459	15548.6	4440.17	5514.2	4070.2	5.34476e-05	0.00466208	Y
KPNA2	3838	17217.3	2871.05	5245.1	5834.17	5.74034e-05	0.00489481	Y
BIRC5	332	17584.9	2374.72	5603.6	5787.43	5.80881e-05	0.00489481	Y
ERH	2079	16943.8	3188.14	6846.3	4917.64	6.09034e-05	0.00499047	Y
PSMB4	5692	17487.5	2820.61	5506.2	5877.95	6.17986e-05	0.00501319	Y
RBM4	5936	19712.5	1995.17	13615.9	2963.13	6.23586e-05	0.00501319	Y
PSMD14	10213	15940.3	4276.05	4174.5	5657.9	6.88587e-05	0.00526602	Y
RPAP3	79657	16725.2	2242.29	7657.7	4534.13	7.34878e-05	0.005358	Y
ORC1L	4998	17055.7	3414	6614.2	5185.89	7.59607e-05	0.00550317	Y
DBN1	1627	16726.6	5411.89	6033.2	3183.67	8.38437e-05	0.00582762	Y
PSMD12	5718	15802.5	4957.19	4183.5	5326.98	8.47256e-05	0.00585267	Y
HOXC8	3224	16956.6	2766.9	6692.3	5226.47	8.67823e-05	0.00589404	Y
HPRT1	3251	16212.6	3845.64	6202.5	4872.69	8.78049e-05	0.00589404	Y
UBE2S	27338	15469.3	2968.26	6036.6	4793.5	9.0313e-05	0.00602834	Y
UCHL5	51377	13798.4	5001.55	3264	4427.07	9.95099e-05	0.00642564	Y
AURKA	6790	16778.8	3598.58	5365.9	5900.9	0.000106072	0.00677573	Y
SPC24	147841	18114.5	3900.58	8451	4772.83	0.000113655	0.00714489	Y
C16orf59	80178	13500.5	3795.45	4968.2	3985.29	0.000115424	0.00718007	Y
RNFT2	84900	16273.4	3056.24	6267.4	5241.49	0.000117224	0.00721651	Y
ECE2	9718	16677.3	3671.15	5119.78	5542.58	0.000122208	0.0073706	Y
CCT3	7203	14438.2	4461.25	4517	4668.41	0.000126899	0.00753871	Y
COL2A1	1280	19168.6	3583.21	7934.4	5949.75	0.000133101	0.00782885	Y
SLC2A11	66035	18526.8	2003.4	12914.7	2980.26	0.000153812	0.0084427	Y
LOC440356	440356	17769.2	2343.05	8031.6	5259.86	0.000154196	0.0084427	Y
GPC2	221914	17557.6	3304.49	7845.5	5256.59	0.000170636	0.00859395	Y
NEU4	129807	18127.7	2049.06	8345.7	5331.41	0.000175565	0.00872785	Y
KIAA1958	158405	15797.7	2246.95	7084.5	4794.35	0.00018	0.00887407	Y
RUVBL1	8607	17412.8	2500.68	7401.5	5518.91	0.000184037	0.00889894	Y
DCUN1D5	84259	18646.2	3476.87	7430.3	6173.88	0.000184998	0.00889894	Y
ASF1B	55723	17081.1	3567.2	6892.1	5570.88	0.000191995	0.00912467	Y
NIP7	51388	16806.6	3115.42	6155.5	5911.23	0.000195203	0.00924018	Y
LRRC8B	23507	15744.8	2738.79	7659.56	4085.8	0.000200613	0.00931425	Y
C1orf163	65260	16299.9	2904.1	6015.5	5728.89	0.000200687	0.00931425	Y
C9orf140	89958	16168.8	3950.76	5150.33	5549.07	0.000205151	0.00940618	Y
HIST2H2BA	337875	17368.8	3954.44	9232.9	3902.43	0.000207766	0.00944023	Y
CDCA8	55143	17086.3	4349.69	6510.5	5767.76	0.000248993	0.0104848	Y
MAST2	23139	16764.4	3206.01	9124.2	4153.65	0.000255692	0.0105038	Y
ATP1B3	483	15157.3	4423.75	5549.7	5004.6	0.000257746	0.0105038	Y
HSPE1	3336	17580.2	3098.8	4503.9	7484.93	0.000260092	0.0105038	Y
TAF6	6878	17764.9	1203.39	10272.3	4223.85	0.000260692	0.0105038	Y
CDK4	1019	14858.4	5153.79	5147.3	4343.14	0.000261438	0.0105038	Y
PSMB3	5691	18419.6	4042.72	7574.9	6101.92	0.000263857	0.0105038	Y
CTPS	1503	15496.3	5995.6	4693.1	4309.28	0.000265625	0.0105038	Y
GNGT1	2792	16513.2	2825.99	6385.5	5825.06	0.000266153	0.0105038	Y
PLEKHG6	55200	16233.2	3156.19	7518.5	4935.58	0.000267972	0.0105038	Y
TUBG1	7283	16067.4	3568.22	6403.1	5509	0.00028931	0.0108779	Y
FAM136A	84908	15922.6	3687.17	7145.6	4866.7	0.00029564	0.0110114	Y
PKMYT1	9088	16502.7	3897.39	6717.7	5517.36	0.000298997	0.0110326	Y
FARSB	10056	16787.2	3851.49	6069.7	6186.65	0.000310439	0.0112453	Y
PM20D2	135293	16751.8	2699.01	8863	4608.55	0.000327659	0.0115998	Y
TRMT2A	27037	16406	1837.97	10400.4	3532.24	0.000327694	0.0115998	Y
MRPS23	51649	16717.7	3079.98	5626.2	6546.78	0.00033285	0.0116938	Y
TRAIP	10293	17385	2417.49	8420.2	5296.05	0.000335339	0.0117023	Y
DPY30	84661	15617.6	3011.29	6370.11	4989.95	0.000340886	0.0117589	Y
CHAF1B	8208	17955.2	2571.72	6115.6	7033.11	0.000364888	0.0122468	Y
MEMO1	51072	15410.5	2577.35	6173.7	5524.61	0.000372491	0.0123431	Y
MCM2	4171	16723.1	3641.19	7615.4	5282.19	0.000372934	0.0123431	Y
EXOSC10	5394	18650.2	2508.55	10726.7	4725.85	0.000372952	0.0123431	Y
CBX1	10951	17406.3	4009.07	7547.9	5715.38	0.000383211	0.0125776	Y
MRPS17	51373	16864.2	3833.17	5994.5	6472.85	0.000392782	0.0127677	Y
MESP1	55897	17085.2	4104.68	8998.2	4226.71	0.000394809	0.0127677	Y
KIF3C	3797	15775.9	2653.56	7253.1	5129.36	0.000399749	0.0127677	Y
HSPD1	3329	16831.1	1943.74	6494.5	6181.47	0.000401442	0.0127874	Y
LRPPRC	10128	16064.6	2304.57	6754.8	5624.45	0.000408522	0.0129428	Y
C8orf39	55472	16107.6	3338.18	8300	4516.45	0.000417047	0.013011	Y
NUF2	83540	16435.6	2888.69	5782.8	6487.51	0.000433214	0.0132077	Y
SNRPC	6631	16133.6	3659.18	6240.8	5931.98	0.000434298	0.0132077	Y
FOXK2	3607	16801.1	3046.45	9490.8	4284.42	0.000434647	0.0132077	Y
PIGU	128869	18822	2487.37	10025.4	5366.39	0.000439872	0.0133249	Y
PRUNE	58497	16938.4	2996.46	9729.3	4237.04	0.000441488	0.0133249	Y
PDIK1L	149420	19831.5	3235.69	11362	5077.43	0.000449915	0.0134312	Y
RBM38	55544	17212	1912.25	9724.56	4178.97	0.000454929	0.013513	Y
PSMA6	5687	17506.2	3503.7	9407.2	4727.39	0.000456111	0.0135143	Y
C20orf20	55257	14833.3	4082.66	7521.67	3249.31	0.000458909	0.0135634	Y
AURKAPS1	6791	17051.1	2313.77	7299	5982.18	0.000466562	0.0136264	Y
PTPRN	5798	17165.7	3292.4	8180.7	5450.37	0.000471316	0.0136316	Y
TRIP13	9319	16033.6	3092.97	6939.1	5557.31	0.000471544	0.0136316	Y
C1orf182	128229	15201.8	2494.86	7650.5	4635.32	0.000481541	0.0137865	Y
CN5H6.4	150384	18678.2	2259.37	12853.7	3526.81	0.000495221	0.0140428	Y
C19orf26	255057	18264.9	3553.2	8915.1	5695.86	0.000506172	0.014158	Y
NRM	11270	16566.1	4941.57	7219.8	4952.23	0.000509543	0.0141591	Y
DDOST	1650	18247.5	4615.12	8315.7	5740.25	0.000511242	0.0141591	Y
CDK1	983	16079	4102.46	6985	5333.02	0.000519734	0.0142527	Y
BRIX1	55299	15491.3	3900.87	5135.6	6353.73	0.000529618	0.0143258	Y
RFC4	5984	16588.1	3953.67	7198.6	5648.37	0.000535198	0.0143542	Y
OTX1	5013	17200.2	3897.25	8053.3	5502.9	0.000547383	0.014615	Y
SNF8	11267	16911.2	3660.95	6583.1	6413.95	0.000551453	0.0146578	Y
C3orf26	84319	17578.8	2478.3	9317.1	5184.84	0.000558641	0.0146857	Y
MLLT11	10962	17028.1	3324.03	7583.5	5885.05	0.000563403	0.0146857	Y
FAM64A	54478	16437.9	3526.21	6317.1	6313.9	0.000564863	0.0146857	Y
C2orf48	348738	15804.9	4689	7515	4141.57	0.000566237	0.0146893	Y
ACTL6A	86	16108.8	3143.61	5655.8	6592.95	0.000581901	0.0149974	Y
ATIC	471	15778.1	4522.25	4937.3	6630.06	0.000593163	0.0151046	Y
TIGD3	220359	17863.1	2729.06	9980	4951.23	0.000593373	0.0151046	Y
MND1	84057	16147.4	3262.05	6300.8	6203.73	0.000594226	0.0151046	Y
POLE2	5427	15718	3084.13	6981	5491.07	0.000603908	0.0152018	Y
BCAP29	55973	15439.4	3217.8	6439.6	5653.79	0.000607359	0.0152242	Y
FLJ36031	168455	15106	4760.93	7374.7	3237.89	0.000627318	0.015401	Y
NOS2	4843	17045.5	3978.2	8240.9	5307.64	0.000627374	0.015401	Y
RCOR2	283248	16406.1	4666.14	7085.3	5371.62	0.000634209	0.0155367	Y
RBL1	5933	16204.1	2996.71	7463.1	5547.17	0.000640011	0.0155878	Y
CDC34	997	16215	3278.47	8600.3	4674.31	0.000643494	0.0155878	Y
RAD51C	5889	16392.3	2969.65	6918.2	6044.96	0.000644165	0.0155878	Y
C17orf69	147081	17194	3910.4	10479.7	3359.08	0.000672104	0.0160256	Y
SNRPE	6635	15766.5	5398.54	4910.8	6358.8	0.000681386	0.0161593	Y
SMC1B	27127	17045.9	3228.79	7778.1	5926.29	0.000685298	0.0161844	Y
SSB	6741	16798.7	3236.71	8099.2	5578.9	0.000734196	0.0168729	Y
NIF3L1	60491	17724.4	3298.89	8808.6	5761.72	0.000774602	0.0174969	Y
SPDYE8P	389517	18614	3381.56	10293.8	5313.63	0.000781337	0.0175369	Y
SKA2	348235	16715	3850.43	8986.3	4639.57	0.000790967	0.0176319	Y
MAZ	4150	15722.2	4514.9	7885.8	4179.1	0.000797294	0.0177065	Y
PSMD3	5709	16873.4	5099.01	6375.6	6410.52	0.000815511	0.0179094	Y
ZWINT	11130	17573.4	3051.16	8221.9	6164.45	0.000841225	0.0182282	Y
PFDN2	5202	14189.5	6654.03	3847.11	3950.95	0.000842265	0.0182282	Y
TIPRL	261726	15957	4699.6	6695.9	5567.83	0.000844145	0.0182357	Y
CCDC45	90799	17078.1	4221.26	9134	4650.51	0.000853636	0.0182906	Y
MAP6D1	79929	16727.5	2392.16	8184.3	5663.67	0.000855432	0.0182906	Y
GALK1	2584	18098.4	3597.97	9921.1	5204.84	0.000859749	0.0182906	Y
GNA13	10672	16153.7	3877.04	8019.9	5048.59	0.000860125	0.0182906	Y
C10orf35	219738	16852.4	5210.73	6446.3	6353.98	0.000887238	0.0186248	Y
LOC100130932	100130932	16501.6	3043.65	8405.9	5320.91	0.000890414	0.0186585	Y
HSPA1B	3304	15744.8	4821.52	6517.89	5117.74	0.000909416	0.018858	Y
SSBP1	6742	15171.8	4326.64	6891	4966.52	0.000915246	0.0188767	Y
SPAG5	10615	16252.2	3557.62	6687.2	6331.97	0.000931354	0.0189659	Y
EYA2	2139	18124.1	1581.36	11122.7	4686.87	0.000932767	0.0189659	Y
SHKBP1	92799	16744.7	2226.73	10808.8	3943.59	0.000962509	0.0192921	Y
TARBP2	6895	17710.9	3134.1	10544.7	4645.49	0.000964491	0.0192921	Y
STRA13	201254	16736.5	4653.99	7571.33	5229.18	0.000976091	0.0193612	Y
PTRH2	51651	15726.3	3603.52	6422.2	6181.03	0.000988188	0.0194305	Y
CDK5RAP1	51654	18158.4	3763.4	7518.2	7132.43	0.000989662	0.0194305	Y
C1orf135	79000	15487	3660.77	6634.8	5844.63	0.00101294	0.0197148	Y
RCN3	57333	15873.3	4435.87	8058.2	4538.46	0.00106394	0.0202331	Y
TOMM40	10452	15913.2	3528.96	7711.11	5006.72	0.00107933	0.0203879	Y
TMEM106C	79022	18057.5	4051.32	8688.2	6199.57	0.00109094	0.0204729	Y
PGP	283871	15155.5	5303.32	6525.3	4572.65	0.00109274	0.0204729	Y
KPTN	11133	15764.3	3158.06	9147.6	4266.62	0.00109695	0.0204927	Y
GPI	2821	17557	3630.63	9603.4	5203.09	0.00110241	0.0205408	Y
LILRP2	79166	17823.9	2830.35	9339.1	5791.26	0.00110299	0.0205408	Y
MAD2L2	10459	16152.4	3265.92	9311.5	4424.8	0.00111906	0.0208075	Y
CDK5R1	8851	16209.1	4199.84	8134.3	5038.39	0.00112235	0.0208362	Y
PEX10	5192	18783.1	2545.42	12809.9	3992.09	0.00114528	0.020967	Y
CDC25B	994	17992.5	3185.56	9215.6	5995.19	0.00115403	0.0210577	Y
FKBP10	60681	17259.5	5260.21	7813	5678.5	0.00115973	0.0210918	Y
NPM3	10360	14676.2	3274	6290.4	5692.4	0.00116275	0.0210918	Y
PSME4	23198	17290.7	3234.67	9462	5280.25	0.00117533	0.021255	Y
TBCE	6905	14359.9	3336.31	6398.5	5368.21	0.00119232	0.0213822	Y
LOC144486	144486	17342.1	2253.45	11870.2	3703.29	0.00119934	0.0214311	Y
RCE1	9986	17578.4	3565.64	9340.5	5527.29	0.00120123	0.0214311	Y
ITPRIPL1	150771	18577.5	3031.77	11744.7	4561.86	0.0012041	0.0214311	Y
HOXC10	3226	17343.1	3083.51	8340.2	6211.25	0.00120628	0.0214311	Y
CCDC28B	79140	17880.6	2935.17	10395.2	5105.3	0.00120721	0.0214311	Y
SP8	221833	16062.4	3596.56	7965.8	5417.18	0.00122351	0.0216002	Y
SLC5A12	159963	16209.4	3931.12	8655.9	4809.3	0.00125925	0.0220349	Y
CCT5	22948	14703.3	4187.07	5118.1	6479.56	0.00127966	0.0223591	Y
TSFM	10102	16880.3	3313.5	8441.33	5356.56	0.00129441	0.022469	Y
TROAP	10024	16467.9	4345.84	7772.5	5683.71	0.00132213	0.0227994	Y
SOX12	6666	14729.4	5302.72	6171.6	4749.24	0.00133056	0.0228123	Y
FKBP4	2288	17406.2	2705.94	10574	4721.44	0.00133633	0.0228748	Y
POC1A	25886	17251.7	3012.81	8151.1	6385.48	0.00134791	0.0229286	Y
LMNB1	4001	17358.8	2662.92	8902.9	5958.76	0.00137266	0.02315	Y
PTTG1	9232	15076.2	3549.32	7355.9	5231.28	0.00140367	0.0235227	Y
TDRKH	11022	18183.4	3111.62	8575.6	6790.94	0.00141252	0.0236213	Y
FBXL19	54620	16750.2	3351.77	10108	4376.43	0.00141778	0.0236589	Y
TSEN34	79042	17170.1	3061.9	10716.2	4022.58	0.00142898	0.0237458	Y
CNFN	84518	17134	4535.06	8321.8	5769.51	0.00143292	0.0237781	Y
MOCS3	27304	16239	4412.43	7607.3	5677.24	0.00144713	0.02388	Y
DEPDC1B	55789	15747.4	4265.11	6908	5938.39	0.00144914	0.02388	Y
TTK	7272	15123.8	4217.52	6079.4	6144.91	0.00146209	0.0239355	Y
MTF2	22823	18802.1	3009.91	11031.1	5454.16	0.0014637	0.0239355	Y
ZSCAN21	7589	18608.3	2367.97	11782.2	4835.87	0.00146941	0.0239488	Y
LOC100133985	100133985	16672.6	4406.42	8302.5	5466.09	0.00149756	0.0241755	Y
METTL2A	339175	16750.8	2334.27	6613.4	7249.54	0.00150836	0.0242509	Y
EIF4EBP1	1978	15727.3	3952.2	8063.5	5067.73	0.00152489	0.0243135	Y
CDC20	991	16227	5375.74	6819.3	5874.6	0.00152958	0.0243135	Y
SMEK1	55671	19686	1679.02	12566	5113.85	0.00155322	0.0244878	Y
NME1	4830	15272.4	4034.59	6295.3	6215.77	0.00156101	0.0245006	Y
ESPL1	9700	17021.1	3386.68	9097.1	5549.48	0.00157991	0.0246023	Y
TIMM9	26520	15322.7	4165.58	8339	4259.61	0.00161533	0.0250792	Y
DLL3	10683	15765.1	3510.97	7661.2	5701.05	0.00165368	0.0253196	Y
DUSP28	285193	17503.2	4353.73	10018.7	4691.37	0.00165903	0.0253689	Y
TET3	200424	19019.7	2218.34	11398.1	5552.8	0.00172256	0.0257279	Y
RBM28	55131	16589.9	3140.85	9298.8	5174.03	0.00174058	0.025883	Y
E2F8	79733	15727.7	3230.02	9104.7	4571.53	0.00174684	0.02591	Y
ANKLE1	126549	17327.8	3333.83	11559.2	3676.96	0.00175409	0.02591	Y
CPSF3	51692	18063.6	3333.66	8822.9	6696.14	0.00175415	0.02591	Y
MRPL19	9801	16142	4306.37	6997.7	6390.1	0.00177584	0.0261046	Y
CENPL	91687	14086.2	4156.33	4852.1	6548.22	0.0018267	0.0265605	Y
DNAH14	127602	16056	3997.71	6756.2	6652.71	0.00183147	0.0265605	Y
OTUB2	78990	17214.3	2362.85	9119.7	5950.51	0.00183532	0.0265605	Y
DSG1	1828	17671.2	3888.27	9120.1	6079.93	0.00188316	0.0268205	Y
UNK	85451	18970	1929.71	11610.8	5435.19	0.00188489	0.0268205	Y
SLC25A39	51629	16115.2	5445.96	7054.5	5695.52	0.00189468	0.0268327	Y
CDC7	8317	17000.9	3238.32	9347.3	5517.6	0.0018966	0.0268327	Y
METTL5	29081	15735.4	3759.73	6801.3	6446.06	0.00189704	0.0268327	Y
INPP4A	3631	16431.5	2754.55	8534.4	5810.98	0.00192385	0.0269561	Y
VPS25	84313	18290.1	3327.72	10680.2	5470.34	0.00192677	0.0269561	Y
PQLC2	54896	17182.9	4507.17	9505.8	4946.68	0.00194699	0.0271513	Y
KTN1	3895	15334.3	2231.52	7923.2	5496.18	0.00195889	0.0271912	Y
MDC1	9656	18130.1	3026.03	10684.2	5423.62	0.00196008	0.0271912	Y
FAM72D	728833	16439	3734.24	8283	5833.74	0.00197445	0.0271912	Y
CCDC43	124808	18359.3	2963.78	10676.4	5641.33	0.0019933	0.0273478	Y
RBM42	79171	17936.1	2550.77	11447.5	4758.66	0.00200183	0.0274181	Y
DVWA	344875	16216.6	4119.01	7841.6	5903.26	0.00201396	0.0274181	Y
C13orf38	728591	15789.7	2496.4	9335.2	4748.56	0.00202302	0.0274181	Y
PPP4C	5531	16980.6	4478.77	9592.3	4683.58	0.00202844	0.0274181	Y
C17orf96	100170841	14861.1	5563.33	6360	4944.54	0.00203073	0.0274181	Y
FAM58A	92002	18168.5	2410.74	11938.4	4586.74	0.00203343	0.0274234	Y
YRDC	79693	16261.9	4724.48	6505	6420.72	0.00206091	0.0276454	Y
TK1	7083	15865.9	4468.42	7241.2	5999.78	0.00206152	0.0276454	Y
WDR45L	56270	15859.3	4156.18	8266.8	5162.61	0.00206732	0.0276918	Y
FAM71D	161142	16811.7	3539.11	9214	5466.62	0.00209841	0.028006	Y
CCDC150	284992	16870.8	4179.9	8610.3	5812.4	0.0021002	0.028006	Y
TMEM200B	399474	16240	3914.47	8394.9	5546.63	0.00210468	0.0280342	Y
IQGAP3	128239	16823.6	3277.14	7281.3	7128.17	0.00212247	0.0280699	Y
EZH2	2146	17241.6	3084.77	6896.2	7764.71	0.00212518	0.0280699	Y
FBXO42	54455	18247.5	2564.05	11848.7	4730.67	0.00214157	0.0282094	Y
POLDIP2	26073	17784.3	3630.65	9172.2	6332.87	0.00215416	0.0282778	Y
C17orf58	284018	18122.9	2475.19	9738.2	6307.56	0.00215629	0.0282778	Y
TREX2	11219	15215	4029.91	9135.6	3545.93	0.00217841	0.0284112	Y
C6orf167	253714	16472.9	4762.97	8247.7	5499.46	0.00222083	0.0287246	Y
C7orf68	29923	17198.4	4182.26	8020.5	6696.8	0.00222662	0.0287246	Y
SQLE	6713	16752.9	3412.23	8936.1	5750.67	0.00223488	0.0287536	Y
C12orf45	121053	15137.3	4386.58	7789.4	4820.44	0.00223733	0.0287536	Y
PNO1	56902	17199.4	2773.27	7200.5	7569.06	0.00223822	0.0287536	Y
COX5B	1329	17952.2	3590.67	12694.1	2951.5	0.00225873	0.0289503	Y
RECQL4	9401	15576.7	3951.34	6918	6342.17	0.00228503	0.0290593	Y
ANKRD33	341405	16600.7	4453.34	9166.4	4891.66	0.00229379	0.0290593	Y
HOXA11	3207	16078.1	4470.58	7383.6	6179.5	0.00229628	0.0290593	Y
PRPF31	26121	14902.2	4565.28	8145.9	3888.54	0.00229672	0.0290593	Y
WIPI1	55062	14758.4	3351.14	8894.9	3979.73	0.00230147	0.0290593	Y
DHCR7	1717	17835.7	3854.6	8080.9	7300.83	0.00230148	0.0290593	Y
KDM1A	23028	17258.7	3918.31	10420.8	4645.11	0.00232871	0.029372	Y
HNRNPC	3183	14953.3	4724.31	7365.5	4860.26	0.00234125	0.0294053	Y
DDN	23109	14834.3	3661.23	7459.6	5325.47	0.00236551	0.0296238	Y
NAA10	8260	16450.7	3350.71	8560.4	5880.28	0.00236613	0.0296238	Y
RRM2	6241	16311.7	3091.76	7188.8	6930.08	0.00236891	0.0296274	Y
FAM50A	9130	15187.5	5700.97	6418.5	5397.4	0.00238925	0.029819	Y
C16orf88	400506	14808	3619.8	8078	4738.29	0.00239209	0.0298231	Y
KIAA1715	80856	16357.2	5185.75	8745.3	4390.4	0.00240634	0.0299379	Y
BRWD3	254065	17561	3159.84	9573.6	6027.62	0.00243254	0.0301062	Y
DKC1	1736	15620.1	3117.86	6692.9	6806.92	0.00245321	0.0302284	Y
AHSA1	10598	15684.7	4271.54	7722.2	5639.69	0.00245767	0.0302284	Y
PPP1CA	5499	16979.9	3735.64	10984.4	3884.62	0.00246155	0.0302448	Y
NIPSNAP1	8508	16298.8	4836.76	6481.2	7181.76	0.00252285	0.0308385	Y
OIP5	11339	15556.9	3515.7	8768.9	4898.51	0.0025407	0.03087	Y
DND1	373863	17968.3	3839.85	10706.5	5208.48	0.00255612	0.0309585	Y
UCHL1	7345	14667.9	3388.08	7511.8	5305.66	0.00258279	0.0310834	Y
HLTF	6596	17633.2	3604.77	8624.7	6855.76	0.00259019	0.0310834	Y
CENPA	1058	18081.3	3778.07	8774.1	7073.49	0.00259259	0.0310834	Y
ZNF193	7746	17433.7	2674.07	9048	6480.15	0.00261833	0.0312972	Y
ZNF3	7551	18007.5	2134.73	13670	3195.72	0.00262827	0.0313845	Y
BLM	641	18202.3	3034.22	9307	6870.55	0.0026535	0.0315589	Y
C12orf52	84934	16237.9	4334.17	8878.67	4706.15	0.00267989	0.0317844	Y
TOP2A	7153	18624.8	3403.6	9324.3	7180.96	0.0027148	0.0319997	Y
MMD	23531	16364.1	3745.59	8424.8	5946.57	0.0027356	0.0321492	Y
RNF115	27246	16449.1	3599.74	7931.5	6498.08	0.00273941	0.0321611	Y
NARS2	79731	17752.1	2133.76	10688.6	5503.91	0.00274203	0.0321611	Y
RAD54L	8438	16070.1	4291.33	7683.1	6164.9	0.00276196	0.0323131	Y
MEAF6	64769	19062.1	2578.21	13984.6	3751.04	0.00280664	0.032605	Y
FZD5	7855	18238.6	4940.87	10635.2	4898.11	0.00281949	0.0326077	Y
KNTC1	9735	17168.4	3034.07	8172.1	7025.84	0.00284586	0.0328598	Y
PDXP	57026	18821.6	2456.56	11395.8	5808.39	0.00286099	0.0328799	Y
C8orf45	157777	16638	4848.53	8630.2	5489.76	0.00286143	0.0328799	Y
CIDECP	152302	17913.2	2775.74	11588.7	4837.26	0.00287706	0.0329956	Y
SNRPG	6637	16497.7	3047.65	6230	8070.24	0.00289692	0.0331248	Y
BRCA1	672	17783	3483.1	10168.4	5806.08	0.00294253	0.0333392	Y
GYS2	2998	18332.9	2894.39	11273.7	5467.99	0.00295112	0.0333938	Y
GNG4	2786	16627.1	3711.73	10458.7	4276.97	0.00295932	0.0334229	Y
MRPL47	57129	16526.2	2487.34	9181.4	5774.29	0.00297611	0.0335258	Y
TUFT1	7286	16587.7	4501.6	8736	5606.94	0.00299572	0.0336103	Y
AMZ2	51321	17270.5	4598.85	8848.1	6149.03	0.00300906	0.0337281	Y
LOC649330	649330	16490.4	4517.69	8049.9	6222.11	0.00304726	0.033996	Y
ZNF212	7988	19004.3	2803.36	10329.6	6861.53	0.00306233	0.0339988	Y
RAG1AP1	55974	15626.6	4794.32	7524.8	5715.55	0.00306302	0.0339988	Y
MTIF2	4528	16271.5	3771.35	8833.7	5582.03	0.00306685	0.0339988	Y
DGUOK	1716	17076.2	3137.26	9256.8	6107.05	0.00306722	0.0339988	Y
MTX2	10651	16155.5	3284.56	6694.5	7468.83	0.00307984	0.0340474	Y
PPP2R3B	28227	17484.3	3361.38	9622.3	6102.8	0.00308614	0.0340494	Y
REEP2	51308	14827.1	4639.62	7862.6	4483.16	0.0031009	0.034124	Y
C20orf111	51526	15363.1	3713.87	8686.78	4521.22	0.00310809	0.0341614	Y
C5orf34	375444	14739.5	4562.03	8113.6	4096.83	0.00311262	0.0341767	Y
HELLS	3070	15647.1	4076.97	8488.4	5175.95	0.00313954	0.0344116	Y
DSN1	79980	16944.5	4114.14	7867.3	7011.36	0.00315516	0.0345191	Y
C17orf80	55028	18159.3	2460.22	11683	5106.26	0.00316404	0.0345844	Y
XRCC3	7517	17067	3782.32	11193.6	3933.62	0.00317203	0.034603	Y
GSTT2	2953	16647.1	3470.23	10626.1	4342.33	0.00318932	0.0346272	Y
APH1A	51107	17258.1	3002.84	9516.3	6102.47	0.00319167	0.0346272	Y
CCDC34	91057	17231.5	5040.52	8366.5	6436.19	0.0031943	0.0346272	Y
RAD54B	25788	17569.1	4004.5	8468.9	7078.83	0.00320418	0.0346272	Y
C6orf64	55776	19118.8	3002.32	13600.3	4089.08	0.00323496	0.0348783	Y
SLC9A5	6553	18297	3363.31	11554.3	5136.62	0.00326264	0.035081	Y
NOL4	8715	17559.1	3017.81	9451.9	6441.14	0.00329259	0.0353074	Y
C11orf84	144097	14774.5	4194.54	7986.6	4744.57	0.00332194	0.0354865	Y
MEX3A	92312	16367	2907.25	8215.1	6502.98	0.00332423	0.0354865	Y
KIAA0090	23065	17096.9	3955.27	8936.3	6283.42	0.00334067	0.03563	Y
PLAC1	10761	17603.7	3482.58	8677.22	6544.57	0.00334932	0.0356582	Y
RP9P	441212	17381.6	4212.91	10408.1	4969.25	0.00339925	0.0359003	Y
ZNHIT3	9326	18596	2398.28	13250.2	4189.1	0.00341201	0.0359711	Y
COL11A2	1302	18538.8	4016.15	11097.5	5593.59	0.00344324	0.0362126	Y
SUMO1	7341	16606.8	4804.76	8430.8	5946.28	0.003487	0.0363208	Y
EIF2S2	8894	17142.3	2455.78	9348.9	6297.07	0.00349727	0.0363539	Y
RDH16	8608	15792	5713.07	8152.6	4219.34	0.00350136	0.0363646	Y
SLC29A4	222962	17014.8	4416.14	10053.6	4837.48	0.00351272	0.0364189	Y
C2orf60	129450	18028	2749.95	9303.6	7058.97	0.0035282	0.0364839	Y
RAD51AP1	10635	17085.9	3294.19	9516.4	5992.81	0.00353867	0.0365286	Y
SLC45A1	50651	17418	2502.49	9528	6388.78	0.00354964	0.0365782	Y
G6PD	2539	17088.8	2405.89	10828.2	5028.14	0.00357791	0.0367738	Y
ELOVL2	54898	17475.8	2689.5	8285.4	7484.92	0.00364015	0.0371786	Y
MAPRE1	22919	16933.6	3796.47	9205.3	6022.9	0.00364731	0.0371786	Y
ZNF674	641339	18473.2	3654.92	11677.5	5173.28	0.0036646	0.0372922	Y
IGF2BP3	10643	17566.9	3395.79	8942.6	6939.99	0.00366601	0.0372922	Y
CCDC134	79879	18405.8	3571.34	12430.1	4354.86	0.0036729	0.0373263	Y
RAB3B	5865	16466.9	3483.1	8735.4	6130.32	0.00367902	0.0373263	Y
UBL4A	8266	15944	4523.27	8419.5	5470.19	0.00368507	0.0373263	Y
PPM1G	5496	16067.8	3334.18	8478.11	5598.4	0.00371384	0.0374263	Y
HOXC9	3225	18431.3	3011.48	9121.8	7589.85	0.0037215	0.03744	Y
SEMA6C	10500	16741.2	3417.22	10844.5	4378.15	0.00373674	0.0375487	Y
TUBB8	347688	17765.2	3854.44	10646	5430.38	0.00374832	0.0375826	Y
GDF9	2661	17341.5	1866.33	9886.2	6112.82	0.00375972	0.0376333	Y
LOC100133545	100133545	18358	2978.56	11605.2	5393.31	0.00377461	0.0376928	Y
E2F1	1869	16187.4	3182.91	8740.4	5974.58	0.00378606	0.0376928	Y
CASKIN1	57524	14875.5	4921.91	7113.6	5508.42	0.00383699	0.0379907	Y
EIF2B1	1967	16740	1253.06	9096.3	6286.1	0.00384769	0.0380649	Y
RPL23AP7	118433	16183.7	2118.67	9420.7	5553.61	0.00387201	0.0382165	Y
FAM119A	151194	18426.8	3791.48	9843.5	6886.92	0.003886	0.0382211	Y
CAGE1	285782	15284.7	3921.23	7204.7	6384.26	0.00389268	0.038229	Y
MSH2	4436	16107.1	4200.87	7923.3	6389.23	0.00391067	0.0382737	Y
SYNGR3	9143	16069.1	3960.61	9395.1	4946.81	0.00391576	0.0382919	Y
RAD1	5810	18025.8	3463.11	8676.1	7641.93	0.00393158	0.0384109	Y
CHTF18	63922	15907.5	4960.49	8027.4	5654.76	0.00394043	0.0384109	Y
TUBA1C	84790	13432.8	5300.97	5265.3	5736.13	0.00394732	0.0384109	Y
WDR12	55759	15659.2	4380.44	7497.7	6304.06	0.00395153	0.0384204	Y
LOC100134368	100134368	19543.2	4066.81	11314.1	6384.75	0.00395788	0.0384507	Y
HDAC2	3066	15917	3716.3	7614.6	6671.1	0.00396334	0.0384723	Y
AWAT2	158835	18371.6	2385.68	11786	5400.19	0.00397948	0.038582	Y
NGDN	25983	16363.4	3064.66	9214.3	5783.51	0.00399182	0.0386225	Y
HMGN2	3151	15596.7	4341.78	9001.8	4593.53	0.00399938	0.0386307	Y
MTHFD2	10797	16643	3521.86	9297.7	5846.16	0.00400578	0.0386307	Y
CARHSP1	23589	15110.6	4474.25	7902.3	5239.96	0.00401136	0.0386307	Y
GGCT	79017	15283.5	1870.88	6064	7639.83	0.00401227	0.0386307	Y
SHOX2	6474	15411	4093.12	6767.7	6897.83	0.00401543	0.0386307	Y
C12orf32	83695	16530.9	3056.68	8368.3	6694.01	0.00403178	0.0387318	Y
SNRNP25	79622	16189.3	3150.01	7191.1	7408.1	0.00403573	0.0387318	Y
CDC25C	995	15006.9	3447.37	7760.4	5783.88	0.00403809	0.0387318	Y
E2F3	1871	17703.2	4162.9	9538	6426.93	0.00405517	0.0387729	Y
SC5DL	6309	17337.3	1988.17	11311.5	4977.04	0.00405632	0.0387729	Y
UBE2T	29089	15134.1	3317.66	6454	7124.09	0.00408673	0.038891	Y
SLC2A1	6513	14421.1	4371.37	7102.33	5075.76	0.00408831	0.038891	Y
POLR3G	10622	13747	5969.34	6217.2	3753.13	0.00409891	0.0389454	Y
MBTD1	54799	18984.9	2877.71	12422.7	5323.72	0.00412963	0.0391587	Y
HNRNPL	3191	17979.5	1707.92	10145.3	6533.67	0.00417164	0.0394626	Y
SPC25	57405	15916	4044.89	6881.1	7334.37	0.00421429	0.0396255	Y
PHF19	26147	15749.8	4722.06	8065.1	5680.55	0.0042146	0.0396255	Y
TMEM189	387521	15752.6	3537.55	9954.8	4303.18	0.00421823	0.0396255	Y
GLDC	2731	16509.4	2141.52	9278.7	6027.88	0.00422139	0.0396255	Y
ZNF284	342909	16543.6	1600.22	9488.9	5894.98	0.00422222	0.0396255	Y
BZW2	28969	17629.1	3093.62	7154	8043.52	0.00423585	0.0396907	Y
ELOVL5	60481	17331.7	2004.14	10089.6	6050.45	0.00424973	0.0397894	Y
NEFM	4741	17841.1	3623.85	12515.5	3667.27	0.00428736	0.0400471	Y
DLK2	65989	18037.3	4517.55	12081.4	3503.52	0.00429425	0.0400799	Y
SLC5A11	115584	18125.1	2457.61	8839.6	7776.52	0.00430112	0.0401125	Y
SYT7	9066	15209.3	4054.76	7525.4	6059.4	0.00430574	0.0401218	Y
TCF3	6929	16428.6	5015.44	9061.4	5096.75	0.00436835	0.0405486	Y
NR5A1	2516	16827.1	2525.6	9929.2	5741.97	0.00438476	0.040562	Y
DCAF13	25879	14940.9	3693.43	6961.9	6494.15	0.00440632	0.0406785	Y
KIFC1	3833	17397.8	4128.21	9359.3	6419.72	0.00444172	0.0409064	Y
TCAM1P	146771	16670.7	3953.61	9537.4	5597.12	0.00453874	0.041482	Y
PRSS50	29122	16822.6	2287.29	10330.3	5447.72	0.00454902	0.041544	Y
NASP	4678	16988.7	3064.34	9000.1	6640.3	0.0045785	0.0416212	Y
CTNNBL1	56259	16190.8	3564.16	10233.9	4543.87	0.00458293	0.0416297	Y
PNPT1	87178	16177.4	3158.47	8104.1	6744.63	0.00460386	0.0416433	Y
SLC25A15	10166	17819.5	3039.59	12623.1	4008.01	0.0046077	0.0416433	Y
DNMT3A	1788	17773.5	2847.5	9800.2	6700.53	0.00461002	0.0416433	Y
MOV10L1	54456	17957.4	1199.9	10691.3	6160.32	0.00462298	0.0416433	Y
C19orf47	126526	17269.8	3308.07	11257.2	4411.26	0.00463035	0.0416597	Y
HMGB2	3148	15953.6	3696.49	9365	5170.63	0.0046414	0.0416828	Y
CEBPG	1054	18798.8	2323.83	11454.5	6210.45	0.00465452	0.0417375	Y
CHORDC1	26973	16862.8	3411.72	9512.6	6039.2	0.00466795	0.0418264	Y
USP28	57646	17214.1	3762.76	10718.3	5055.43	0.00472385	0.042177	Y
SUN3	256979	16403	4229.07	8740.5	6069.04	0.00473327	0.042189	Y
FAM195B	348262	17182.7	3289.46	11912.1	3962.72	0.00473741	0.0421932	Y
PDCD2L	84306	18704.9	2585.13	8762	7781.5	0.00474084	0.0421932	Y
PVRL2	5819	16763.8	3728.33	10593.9	4721.73	0.00475971	0.0423293	Y
FOXA1	3169	17013.3	1900.11	11074.4	5041.16	0.00477348	0.0423884	Y
PLK4	10733	15518.1	3434.81	8392.1	5841.9	0.00477818	0.0423984	Y
GTSE1	51512	18213.5	3460.4	9137	7644.78	0.00478328	0.042412	Y
PMS2L2	5380	17138.7	3129.33	11613.9	4348.41	0.00479279	0.0424646	Y
PHF6	84295	15429.5	4515.98	7159.7	6593.15	0.00481529	0.0425876	Y
FGF11	2256	16852.9	4559.47	9525	5547.15	0.00484861	0.0427361	Y
TMEM65	157378	17967.7	2866.37	10131.6	6636.35	0.00486969	0.0428023	Y
TRAF4	9618	17230.9	3428.93	12190.9	3349.43	0.00487052	0.0428023	Y
KIF4A	24137	16391.1	3739.49	7403.9	7548.3	0.00490732	0.0429035	Y
YDJC	150223	15789.8	3862.53	9347.4	4987.9	0.00494423	0.0431135	Y
TRO	7216	18816.4	2994.21	12848.1	4885.29	0.00494827	0.0431135	Y
KIF20A	10112	17177.8	3436.85	8583.8	7256.57	0.0049604	0.0431769	Y
C1orf9	51430	14930.6	5077.31	6763.1	6221.38	0.00497707	0.0432587	Y
TMEM182	130827	16787.3	2405.13	8453.2	7141.04	0.00498116	0.0432626	Y
KIAA0101	9768	17585.9	3562.17	9136.8	7113.57	0.00501692	0.0433473	Y
PTCD1	26024	17177.9	4012.24	10763.1	4882.82	0.0050355	0.0433491	Y
PXDN	7837	18602.2	2526.18	11260.3	6284.43	0.00510161	0.0436388	Y
LOC154761	154761	17287.6	2658.27	11467.9	4881.29	0.00518864	0.0440583	Y
ZP1	22917	15489.2	5271.1	7840.7	5482.68	0.00519145	0.0440583	Y
SEMA5B	54437	17440.9	3203.86	9226.2	7034.71	0.00533363	0.0447852	Y
C14orf80	283643	15902.9	4715.68	8991.8	5033.41	0.00533803	0.0447905	Y
PYCR1	5831	15914	3482.51	6212.9	8357.02	0.00536323	0.0448436	Y
PAICS	10606	16110.5	4195.03	6889.1	7789.83	0.00538882	0.0449202	Y
C1QL1	10882	16499.1	3145.46	10938.8	4480.26	0.00539062	0.0449202	Y
HAUS5	23354	16790.1	2098.67	10046	5845.58	0.0053913	0.0449202	Y
HAUS3	79441	17517.9	2533.25	8130.2	8161.32	0.0054027	0.0449207	Y
SNRPD2	6633	15419.4	2678.11	9824	4699.17	0.00544198	0.0451841	Y
SBSN	374897	13896.9	4631.75	6707.3	5483.31	0.00547011	0.0452637	Y
BYSL	705	15851.6	5214.06	6937.5	7141.45	0.00555621	0.0457045	Y
NCAPD3	23310	17568	3500.52	10212.5	6206.61	0.00555984	0.0457045	Y
NFKBIL2	4796	16560.5	4236.3	8435.1	6740.62	0.00557776	0.0457045	Y
NLE1	54475	16142.4	4071.07	9569.1	5147.11	0.00559803	0.0457323	Y
C14orf143	90141	17978.8	2757.59	12780.2	4299.6	0.00561076	0.0457323	Y
SGCE	8910	14411.4	3983.56	7814	5230.68	0.00562027	0.0457323	Y
IPO9	55705	17755.8	3560.5	8624	7894.12	0.00563841	0.045791	Y
ENO1	2023	15707.6	6237.94	7064.3	6084.82	0.00570722	0.0459582	Y
MMP15	4324	18689.2	3689.82	13841.4	3188.16	0.0057239	0.0460135	Y
HYLS1	219844	16081.8	4215.7	7905.5	6836.22	0.00574122	0.0460996	Y
GARS	2617	15737.8	4774.5	6396.5	7825.15	0.00574237	0.0460996	Y
MCM8	84515	15098.3	3199.28	9247	4827.3	0.00577304	0.0463146	Y
H2AFX	3014	15833.2	3861.21	9877.8	4582.98	0.00577876	0.0463237	Y
SEC61G	23480	14714.1	4802.63	6618.8	6503.71	0.00578418	0.0463237	Y
MBD3	53615	16945	2893.19	10662.4	5367.4	0.00580136	0.0463852	Y
TTC32	130502	16731.2	3033.47	11651.8	4077.81	0.00583757	0.0466119	Y
RCC2	55920	16343.8	4531.31	10026.8	4508.72	0.00584998	0.0466483	Y
CASD1	64921	18919.4	3088.1	13249.7	4696.29	0.00586302	0.0466896	Y
EXO1	9156	17008.5	3261.36	8566.3	7374.9	0.0059735	0.0473789	Y
MT1G	4495	15781	3626.2	9079.4	5581.34	0.00597761	0.0473799	Y
FAM161A	84140	17287.9	2969.49	11049.8	5334.9	0.00599608	0.0474438	Y
ERI3	79033	18021.8	3341.27	10271	6715.23	0.00600706	0.0474438	Y
ATAD2	29028	17029.9	2272.63	9347.5	6791.74	0.00601954	0.047459	Y
GDPD3	79153	16385	3231.8	11775.6	3389.49	0.00602628	0.0474805	Y
DRG2	1819	17286	4616.8	11263.4	3996.93	0.00604009	0.047555	Y
ZNF286B	729288	17678.2	3385.45	12365.3	4173.27	0.00605802	0.0475961	Y
STMN1	3925	16304	3948.33	9437.1	5632.44	0.00605905	0.0475961	Y
H2AFV	94239	17415.2	3788.68	9861.8	6423.96	0.00610976	0.0478159	Y
SF3B14	51639	15440.6	2785.02	7801	6723.81	0.00611598	0.0478159	Y
PANK4	55229	17615.9	2397.26	11939.9	4943.62	0.0061195	0.0478159	Y
ANKRD7	56311	16209.1	3539.13	9814.2	5317.77	0.00612116	0.0478159	Y
YWHAQ	10971	15297.8	3947.43	7821	6297.28	0.00614345	0.047927	Y
IGF2BP2	10644	18053.8	2836.55	10344.7	6796.57	0.00619496	0.0482491	Y
ABI2	10152	17827.5	3481.84	10972.9	5834.23	0.00621761	0.0482491	Y
MGC87042	256227	17015.9	3686.36	10433.2	5476.31	0.00624225	0.0483364	Y
WASF1	8936	17249.5	3350.85	10007.5	6272.08	0.00628792	0.0485756	Y
CCNB1	891	16040.5	2970.87	7830	7270.46	0.006323	0.0487312	Y
LOC401588	401588	18808.8	2566.98	12521.5	5529.78	0.00636192	0.0488929	Y
HSPC157	29092	15866.6	4362.38	9672.7	4610.52	0.00638994	0.04895	Y
CRYGN	155051	16581.4	3309.88	9681.9	5963.49	0.00640235	0.0489597	Y
FAM72B	653820	16465.2	3809.07	9041.5	6341.21	0.00640739	0.0489597	Y
KHDC1	80759	17689.3	3929.81	10305.2	6257.31	0.00640769	0.0489597	Y
DNM1	1759	16538.2	2444.64	10562.4	5262.79	0.00641654	0.0489958	Y
MEST	4232	16668.8	3808.68	8909.1	6703.36	0.00651438	0.0496115	Y
TNFRSF18	8784	17859.1	4169	11130.4	5446.22	0.00652419	0.0496115	Y
CNPY2	10330	18597.3	2499.48	10044.2	7673.13	0.00654734	0.0497311	Y
NPLOC4	55666	16657.1	2251.68	10558.2	5429.51	0.00656123	0.049749	Y
ARHGAP33	115703	16902.5	4554.73	10661.6	4538.29	0.00660678	0.0499668	Y
DCAF12L2	340578	16676.6	3840.31	9318.4	6300.86	0.00661643	0.049967	Y
DUSP12	11266	17076.2	2970.09	8568.6	7606.04	0.00661961	0.049967	Y
GINS2	51659	16419	3220.79	8440.5	7073.97	0.00662784	0.049967	Y
TMEM206	55248	15736.9	3492.84	8376.2	6414.26	0.00663663	0.0499699	Y
