# Supplementary material for: Survival-Critical Genes Associated with Copy Number Alterations in Lung Adenocarcinoma
Source: Cancers (Basel). 2021 May 25;13(11):2586. doi: 10.3390/cancers13112586 (PMC8197496; doi:10.3390/cancers13112586)
Supplement: Supplementary file 1 [file cancers-13-02586-s001.zip › Table S2.xlsx]

## Sheet: qvalue
		High expression group (n=10)		Low expression group (n=10)		t.test
Hugo_Symbol	Entrez_Gene_Id	Average # of CNVs	SD	Average # of CNVs	SD	pvalue	p.adjust.qvalue	HE_increase
PAQR8	85315	4306.2	2556.96	16295.9	2572.35	4.49534e-09	5.3411e-05	N
DPEP2	64174	2632.6	3393.98	16774.8	3208.25	1.78392e-08	0.000105978	N
CHRM1	1128	3884	3559.79	17724	3263.61	4.23279e-08	0.00013028	N
DPCR1	135656	3631.1	3110.46	16452.3	3301.27	5.01985e-08	0.00013028	N
VILL	50853	4309.8	2595.73	15543.9	3026.23	6.17182e-08	0.00013028	N
GANC	2595	5301.7	1999.59	17072.2	3233.57	6.579e-08	0.00013028	N
C5orf32	84418	3872.5	2407.65	15709.8	3583.46	2.16994e-07	0.000286466	N
CDH5	1003	3314.2	3957.03	16126.9	2560.33	2.86304e-07	0.00034017	N
KLF13	51621	4858.9	3498.89	18149.7	3997.29	3.23319e-07	0.000349226	N
NDUFAF1	51103	5578.9	3887.58	18071	2273.83	3.69855e-07	0.0003662	N
TGFBR2	7048	4589.56	3601.47	17235.5	3008.44	4.21313e-07	0.000372406	N
FAM3D	131177	4026.8	3854.06	16087.9	2457.71	4.46706e-07	0.000372406	N
BTNL3	10917	3107.2	2817.75	15121.8	3860.33	4.9419e-07	0.000372406	N
MFGE8	4240	6064.1	3317.03	17204.3	3246.86	5.15994e-07	0.000372406	N
TRPV2	51393	4127.7	4084.31	16855	3157.12	5.32841e-07	0.000372406	N
HR	55806	4506.3	3785.73	16053.8	2540.59	6.1126e-07	0.000393511	N
EFNB1	1947	4549.2	2480.45	16433.1	3901.45	6.29278e-07	0.000393511	N
FGR	2268	3491.4	4581.52	17179.8	3067.01	7.9585e-07	0.000450277	N
TRAK1	22906	4858.3	3891.97	17063.8	3708.87	1.11966e-06	0.000561429	N
CD37	951	3584.2	4642.75	17055	2821.16	1.17718e-06	0.000561429	N
C9orf125	84302	4451.2	3573.17	16779.4	4076.32	1.19179e-06	0.000561429	N
LPCAT4	254531	4641	2325.26	17106.7	4268.73	1.2217e-06	0.000561429	N
TSPAN3	10099	6094.5	3876.67	17401.9	2984.53	1.26771e-06	0.000561429	N
GNG7	2788	5552.9	4386.37	17703.1	3001.49	2.07755e-06	0.000845911	N
MUC17	140453	4332	2626.76	15676.3	4108.84	2.11339e-06	0.000845911	N
C14orf73	91828	4684.5	4264.72	17040.2	3777.11	2.20549e-06	0.000845911	N
SLC44A4	80736	4074	2254.32	14505.6	3790.02	2.24182e-06	0.000845911	N
LPXN	9404	5109.6	4460.8	17366.7	2552.83	2.34948e-06	0.000845911	N
CASR	846	6683.3	4306.58	18473.1	3151.47	2.59583e-06	0.000907122	N
NRG3	10718	2313.3	2282.54	13754.4	4223.71	2.91999e-06	0.000991245	N
CCNDBP1	23582	6284.5	4260.62	18310.4	3804.84	3.21769e-06	0.00100429	N
TFF2	7032	4268.1	3296.4	15961.8	4321.43	3.24819e-06	0.00100429	N
BTG2	7832	4917.8	4030.91	16834.5	4072.28	3.53752e-06	0.00102749	N
PRX	57716	3655.6	3766.76	15856.1	4423.8	3.54564e-06	0.00102749	N
LILRB3	11025	4361.7	5168.23	18183	2456.01	3.93718e-06	0.00106316	N
CYBASC3	220002	4201.7	4754.03	16557.8	2951.1	4.34062e-06	0.00114606	N
PIK3IP1	113791	6763.1	4269.4	17836.7	2906.75	4.61857e-06	0.00117203	N
FGD4	121512	5693.5	4429.3	17183.8	3035.39	4.63628e-06	0.00117203	N
MGC27382	149047	5016.7	4596.53	17133.1	3661.76	5.03054e-06	0.0012394	N
CAPN9	10753	5756.1	4288.66	17163.8	3601.81	5.3278e-06	0.0012394	N
CBX7	23492	3548.7	4908	16524.4	4035.84	5.34532e-06	0.0012394	N
MYD88	4615	5014.5	4399.48	16436.5	3341.58	5.38499e-06	0.0012394	N
LOC728392	728392	5837.5	5010.76	18724.9	2593.05	5.42434e-06	0.0012394	N
GNAI2	2771	5716.8	4861.56	18048.1	2589.36	6.15009e-06	0.00137871	N
FRY	10129	4944.1	2527.24	15692.1	4309.24	7.02397e-06	0.00151532	N
DUOX2	50506	4824	3696.25	16920.8	4744.44	7.14209e-06	0.00151532	N
ACADL	33	5419.5	5101.45	17977.2	2881.33	8.24184e-06	0.0016824	N
CD40LG	959	4891.3	4879.22	17613.2	4383.01	9.01737e-06	0.00178565	N
ZFP36	7538	6892.3	3656.45	16829.7	3637.91	9.33021e-06	0.00181731	N
C10orf54	64115	3469.11	4515.77	15925.4	4018.92	9.6522e-06	0.00182773	N
HTR3C	170572	3450.9	5600.18	17267.6	4194.27	9.69138e-06	0.00182773	N
KRT79	338785	6016	4128.4	17057.8	4031.72	1.01782e-05	0.00188955	N
F13A1	2162	11379.1	3058.09	18684.4	1817.54	1.13583e-05	0.00207183	N
FERMT3	83706	5100.7	5073.53	17197.9	3080.02	1.16119e-05	0.00207183	N
GSTM5	2949	4011.8	4294.97	15601.2	4367.5	1.16832e-05	0.00207183	N
FAM82A2	55177	5492.3	4671.6	16595.1	2890.73	1.20891e-05	0.00211229	N
ATP1B1	481	6374.3	4332.55	17034.9	3568.23	1.29571e-05	0.00223114	N
IFFO1	25900	3014.44	4142.61	16604.1	5558.39	1.40373e-05	0.00232712	N
CDS1	1040	3814.4	2072.06	14881	4685.52	1.54479e-05	0.00247188	N
NFIX	4784	7218.2	4679.38	17969	2815.39	1.74688e-05	0.00271419	N
ADRB2	154	5530	4732.46	16470.5	3329.44	1.84997e-05	0.00279732	N
PVRL3	25945	5284.1	4253.93	17375.7	5028.6	1.87333e-05	0.00279732	N
TLR3	7098	6249.7	4876.14	17431.6	3232.35	1.88349e-05	0.00279732	N
ZFPM1	161882	4559.2	3411.16	15204.4	4578.38	1.92279e-05	0.00282042	N
TLR2	7097	6542.1	4372.26	16516	2130.32	2.01757e-05	0.00288814	N
CD68	968	5433.5	5225.6	17234.1	2876.37	2.10867e-05	0.00298262	N
FCRL3	115352	6742.6	5062.1	18460.7	3894.58	2.17959e-05	0.00304665	N
SORBS1	10580	5947.4	5014.99	17210.1	2827.57	2.22565e-05	0.0030683	N
KALRN	8997	5037.3	5477.03	17365.9	3502.83	2.24673e-05	0.0030683	N
SIGLEC10	89790	10239.6	2649.04	17280.9	2901.78	2.31477e-05	0.0030878	N
PIK3R5	23533	2631.4	3796.35	15344.1	5648.05	2.35339e-05	0.0030878	N
MIA	8190	4801.5	3821.86	15399.4	4485.25	2.36429e-05	0.0030878	N
MGAT3	4248	5162.4	5201.46	16880.6	3540.69	2.36496e-05	0.0030878	N
ALDH2	217	8075.4	4663.09	18471.1	2664.2	2.40385e-05	0.00309653	N
CCR5	1234	8973	3424.06	17366.8	2460.68	2.52857e-05	0.00316242	N
C13orf30	144809	4786.2	5250.28	16347.9	2650.26	2.82458e-05	0.00349583	N
OSBPL6	114880	6891.8	5350.23	18583.3	2795.89	3.01012e-05	0.00364943	N
SLAMF6	114836	7192.4	4381.28	18329	4644.98	3.12363e-05	0.00371564	N
VSIG2	23584	4768.1	3304.73	13751.3	3902.56	3.12727e-05	0.00371564	N
LRRC27	80313	7232.5	4927.97	18032.2	2175.37	3.22606e-05	0.00379507	N
IQGAP2	10788	6231.2	4620.49	16305.1	2104.72	3.31568e-05	0.00381785	N
DUOX1	53905	4546	5533.12	16873.9	4261.37	3.37881e-05	0.00381785	N
GALNT12	79695	7544.1	4012.52	16218.6	2490.99	3.41228e-05	0.00381785	N
DOK2	9046	4926.6	4349.63	16942.4	5318.05	3.43114e-05	0.00381785	N
DNM2	1785	5729	5509.12	17875.6	4063.85	3.43823e-05	0.00381785	N
LPAR5	57121	5471.44	4558.35	16254.2	3002.83	3.54362e-05	0.00389845	N
ANGPT4	51378	5784.8	4223.41	16660.8	4670.83	3.5793e-05	0.00390157	N
LY9	4063	5745.7	5706.93	18205	4100.76	3.64343e-05	0.00391567	N
CD300LF	146722	7436	4401.79	17001.7	3077.21	3.65815e-05	0.00391567	N
MAP6	4135	6215.2	5970.96	18980.1	3032.86	3.79424e-05	0.00397063	N
ZFAND5	7763	6415.1	4459.31	18085.5	5104.3	3.80975e-05	0.00397063	N
FRMD4B	23150	5285.33	4583.44	16807.8	4485.53	3.93618e-05	0.004044	N
WIF1	11197	7416.8	3905.35	16201.6	3292.39	4.00177e-05	0.004044	N
SEMA3G	56920	4952.7	5942.05	17499.5	3413.39	4.24148e-05	0.00412807	N
HSPA12B	116835	4210.3	5935.24	16800.9	3783.9	4.25396e-05	0.00412807	N
TRAF3IP2	10758	7261.2	4510.45	17050.7	3389.45	4.26411e-05	0.00412807	N
PARP3	10039	7849.2	4277.42	17112.9	3218.71	4.38066e-05	0.00415149	N
ARHGEF15	22899	4512.9	6128.38	17409.4	3247.73	4.39187e-05	0.00415149	N
C20orf194	25943	4872.2	5782.87	17235.3	4113.83	4.50298e-05	0.00421274	N
NAPSB	256236	6417.6	4788.48	16920.9	3918	4.79548e-05	0.00442313	N
ITK	3702	6677.3	5099.57	18384.5	4752.31	4.83729e-05	0.00442313	N
ANXA2P2	304	6776.3	5088.42	17545.6	2025.08	4.83955e-05	0.00442313	N
GIMAP1	170575	5122.2	6023.9	17873.3	2365.51	4.87997e-05	0.00442602	N
SLC4A4	8671	5431.11	4155.53	15098.9	3307.95	4.98037e-05	0.00448286	N
GRAP2	9402	7921.1	5728.38	19812.5	3070.71	5.02795e-05	0.00449166	N
PARP4	143	7011.6	4569.97	16478.8	2841.6	5.35307e-05	0.00466208	N
RABL2A	11159	4902.7	5867.83	17047.6	3621.61	5.37567e-05	0.00466208	N
KCNK1	3775	6964.6	4945.34	17133.9	2561.13	5.5494e-05	0.00477787	N
SELPLG	6404	5436.3	4370.77	16434.8	4985.41	5.77588e-05	0.00489481	N
SHH	6469	5706.1	5377.84	16777.1	3448.44	5.86385e-05	0.0049064	N
CALCRL	10203	6395.1	5553.76	17747.5	3340.95	6.01934e-05	0.00499047	N
ACP5	54	4236.9	4837.74	16574.1	5670.22	6.0633e-05	0.00499047	N
GLT25D2	23127	4987.4	3562.31	15111.2	4853.74	6.24465e-05	0.00501319	N
FOXF1	2294	4748.5	5664.64	16543	4134.21	6.28963e-05	0.00501541	N
TMEM163	81615	7520.1	4112.09	17234.9	4276.72	6.35584e-05	0.00503442	N
RASGRP2	10235	6316.1	5502.36	17459.2	3067	6.4461e-05	0.00504482	N
CSRP1	1465	8230.7	4077.53	16844.1	3208.86	6.45389e-05	0.00504482	N
PARVG	64098	4043.2	5368.55	15637.3	4610.39	6.7434e-05	0.00523667	N
FAM150B	285016	6118.6	4874.23	15977.4	2168.53	6.87703e-05	0.00526602	N
CD22	933	5340.4	5038	15477.1	2949.17	6.97571e-05	0.00526602	N
CNN1	1264	4169.3	4744.74	14894.1	4599.27	6.9982e-05	0.00526602	N
SFTPA1	653509	4783.9	3421.63	15804.4	5458.5	7.0282e-05	0.00526602	N
SASH3	54440	6338.7	5517.48	17439	2602.05	7.04712e-05	0.00526602	N
C6	729	5513.6	5839.3	17230	2888.03	7.11882e-05	0.00528635	N
RPL3	6122	7920.9	4317.91	17421.5	3975.31	7.33293e-05	0.005358	N
GCOM1	145781	4997.3	5886.5	17208	4519.09	7.35059e-05	0.005358	N
AQP10	89872	5604.8	4981.6	16017.2	4034.44	7.87422e-05	0.00563832	N
LRRC66	339977	5099.6	4394.54	14144.7	3364.08	7.9316e-05	0.00563832	N
FHL1	2273	5920	5372.04	17620.3	3211.26	7.96029e-05	0.00563832	N
FGD2	221472	4318.7	4909.57	15802.4	5205.25	7.97243e-05	0.00563832	N
C1orf106	55765	7421	3825.44	15927.3	3677.88	8.03579e-05	0.0056495	N
SPN	6693	7259.6	5220.74	17549.1	2722.68	8.38725e-05	0.00582762	N
RASGRP1	10125	8055.9	3842.08	17271.8	4310.38	8.71213e-05	0.00589404	N
EMP2	2013	5836.9	4789.34	15343.2	3132.49	8.7309e-05	0.00589404	N
XPC	7508	4950.7	5135.79	15610.9	4200.91	8.75482e-05	0.00589404	N
SOX6	55553	6981.89	4501.32	17917.4	4860.09	9.08954e-05	0.00603332	N
DYNC2H1	79659	5963.89	5193.61	17088.5	3242.29	9.3076e-05	0.00614375	N
SULT1B1	27284	3262.8	2700.09	14505.5	5767.05	9.4939e-05	0.00623209	N
C15orf17	57184	7865.1	3806.41	17286.8	4556.52	9.77573e-05	0.00638184	N
GKN1	56287	3307.8	2749.17	14546.4	5789.07	9.82947e-05	0.00638185	N
S1PR4	8698	5441.4	6039.62	17132.8	3673.65	0.000104955	0.00674063	N
ETV1	2115	7963.3	4869.38	17306.3	2606.22	0.000108638	0.00690255	N
ACVRL1	94	4563.8	5472.79	15380.5	4059.9	0.000112737	0.00712486	N
CMTM5	116173	3506.9	3471.26	14690.3	5836.23	0.00011428	0.00714638	N
BDNFOS	497258	10619.6	3084.48	17314	3028.25	0.00011607	0.00718271	N
LRRN1	57633	12630.6	3125.2	18935.4	2567.22	0.00011998	0.0073251	N
MYO5C	55930	7165.1	4708.63	16897	4155.54	0.000120221	0.0073251	N
C1orf186	440712	6129.1	5397.44	16832.8	4189.06	0.000121535	0.00736737	N
SFTPA2	729238	5152.7	5518.91	15848.7	3870.24	0.000123299	0.00739882	N
AOC3	8639	4973.6	6093.12	16493.6	3043.38	0.000124669	0.0074434	N
TSPAN32	10077	5941.5	5199.33	16062.2	3848.59	0.000131242	0.00775788	N
APLNR	187	6813	5716.67	17541.9	3088.21	0.000134277	0.0078591	N
CYP27A1	1593	5561.2	6807.9	18372	4104.62	0.000137704	0.00802018	N
RETSAT	54884	6310	4058.28	16070.5	4908.81	0.00014245	0.00823681	N
FAM78A	286336	5606	5582.08	16122.7	3555.39	0.000143014	0.00823681	N
RAC2	5880	6318.3	4812.44	16232	4396.49	0.000143503	0.00823681	N
NDP	4693	10571.5	3276.36	17555.1	3234.31	0.000144439	0.00825068	N
DCAF6	55827	11058	3487.95	17844.5	2693.34	0.000145913	0.00829497	N
HS3ST2	9956	5987.4	5981.13	17116.8	3369.27	0.000147571	0.00833341	N
RICH2	9912	5417	5356	16659.2	4368.07	0.000149249	0.00833341	N
LINS1	55180	9332	4250.22	17216.8	2264.81	0.000149334	0.00833341	N
CYP3A5	1577	4252.6	2690.7	14587.1	5576.59	0.000150389	0.00833341	N
ZNF438	220929	6094.7	5774.96	16924.6	3698.4	0.000150556	0.00833341	N
CCDC81	60494	6213.3	5792.08	17482.7	4528.08	0.000150797	0.00833341	N
FCN3	8547	4598.2	5295.75	16015.6	4998.04	0.000156749	0.00851784	N
SLC5A9	200010	6601.11	4881.99	16720.8	3843.52	0.00015738	0.00851784	N
MST1R	4486	7338.2	5068.89	17070.3	3824.42	0.000157719	0.00851784	N
TMEM37	140738	7323.6	5393.72	17254.8	2609.28	0.00015946	0.0085729	N
CLDN18	51208	5642.3	5512.82	15811.1	3157.92	0.000161581	0.00859395	N
KLF4	9314	6331.8	4495.2	16295.5	4880.11	0.000163156	0.00859395	N
LRRC32	2615	4806	6230.15	16265	3471.69	0.000163977	0.00859395	N
FHL5	9457	6371.3	5636.07	16861.3	3654.74	0.000164474	0.00859395	N
PMP22	5376	5014.8	6222.12	16785.3	4491.82	0.000166202	0.00859395	N
CD59	966	7815.1	4608.26	16983.8	3992.67	0.000166574	0.00859395	N
PLLP	51090	5589.56	4189.73	14348	3523.13	0.000166594	0.00859395	N
DUOXA2	405753	6107.1	5341.52	16622.3	4496.74	0.000167722	0.00859395	N
CCR7	1236	7481.3	4883.01	17300.8	4368.45	0.000168915	0.00859395	N
ENKUR	219670	6520.5	6532.33	18681.3	2067.4	0.000169263	0.00859395	N
SLC16A11	162515	7469.7	4744.73	17155.1	4408.08	0.000169723	0.00859395	N
MYCT1	80177	6367	6233.43	17766.9	3326.64	0.000170662	0.00859395	N
CD52	1043	7552.2	5951.71	18423.9	2916.5	0.000171269	0.00859395	N
ADIPOR1	51094	7529.1	3608	15099.9	3567.08	0.000171343	0.00859395	N
LILRB5	10990	5328.56	5857.66	17066.5	3299.77	0.000171425	0.00859395	N
CGNL1	84952	6059.2	5202.71	15896.7	3836.11	0.000174537	0.0087132	N
SNX20	124460	9562.3	4503.13	18069.8	3347.94	0.000179295	0.00887407	N
ENTPD2	954	6924.1	4433.12	15798.5	3991.84	0.000181696	0.00889894	N
C22orf15	150248	4935.7	5406.38	14917.7	3578.58	0.000182664	0.00889894	N
PPP2CB	5516	9295.4	4504.76	17476.5	2467.34	0.000183464	0.00889894	N
ROBO4	54538	3830.33	6174.59	16132.4	3154.73	0.000184682	0.00889894	N
MYO1F	4542	4873.6	5332.75	15725.5	5022.03	0.000186185	0.00891992	N
CHST5	23563	5483	5462.92	15748.9	4047.55	0.000187637	0.00895338	N
NR4A3	8013	7096.7	5056.03	16641.9	3898.03	0.000197121	0.00929394	N
PHACTR1	221692	8375.2	5045.05	18079.8	4160.72	0.000198237	0.00930658	N
CLIC5	53405	7789.67	4954.92	17847.6	3965.94	0.000198955	0.00930658	N
FAM13C	220965	4961.67	5880.98	16642.3	2570.28	0.000203973	0.00940618	N
FOXL1	2300	5521	5350.86	15226.3	3378.41	0.000204749	0.00940618	N
DOCK8	81704	8041.6	5396.41	17803.1	3339.44	0.000205835	0.00940618	N
KIAA1109	84162	7464.6	4239.04	15773.6	3744.47	0.00020867	0.00944023	N
LIMS2	55679	4674.5	6080.16	15547.2	2741.18	0.000208964	0.00944023	N
TSPAN1	10103	5429.3	5081.62	14546.9	2773.69	0.000217705	0.00973761	N
TRAT1	50852	7545.9	5958.2	18429.9	4141.7	0.00021861	0.00973761	N
GFRA2	2675	5821.11	5543.54	16667	3615.99	0.000218686	0.00973761	N
GYPC	2995	5345.78	5667.42	16403.7	2977.95	0.000218825	0.00973761	N
HIGD2B	123346	7091.2	6025.53	17843.9	3481.27	0.000221571	0.00979678	N
LTC4S	4056	6673.44	5492.18	17436.1	3734.2	0.000221803	0.00979678	N
UPK3B	80761	4500.78	5914.13	16380.4	4784.93	0.000224901	0.00989632	N
SCML4	256380	7962.8	5898.55	18476.4	3447.53	0.000225723	0.00989632	N
CXCL2	2920	8343.6	4885.02	17136.1	3173.48	0.000227853	0.00995301	N
TMEM98	26022	8166.3	5304.64	17548.6	2802.6	0.000231327	0.0100677	N
SH2D3C	10044	4483.2	6266.66	15561.3	3442.94	0.000235515	0.0102126	N
TTC16	158248	5191.1	6118.94	16187.1	4050.98	0.000237232	0.0102496	N
KBTBD11	9920	7759.3	5907.98	18293.6	3694.56	0.000238351	0.0102607	N
FAM19A2	338811	8170.4	5478.74	17807.1	2754.9	0.000240878	0.0103233	N
POPDC2	64091	5901.8	5435.35	16208.1	4561.99	0.00024235	0.0103233	N
S1PR1	1901	4684	6210.16	15749.9	3922.53	0.000242411	0.0103233	N
SLC16A4	9122	7684.2	4815.42	16482.8	3545.91	0.000244066	0.0103566	N
COLEC12	81035	7951.78	4940.57	17454	2533.28	0.000248588	0.0104848	N
SLIT3	6586	5639.22	6122.95	17465.9	2810.73	0.000249735	0.0104848	N
SCGB1A1	7356	5582.3	6082.25	16288.2	3503.15	0.000251095	0.0105038	N
IL33	90865	6005.2	5271.24	15398.7	3445.7	0.000252547	0.0105038	N
CTSE	1510	6553.6	4365.94	16308.4	5156.08	0.000255276	0.0105038	N
MMP19	4327	6971.8	5167.73	16850.4	4521.74	0.000258818	0.0105038	N
GJA4	2701	5987.6	5981.76	16451.1	3303.58	0.000259863	0.0105038	N
CDKN1A	1026	6267.4	4149.87	15708.6	5048.87	0.000260002	0.0105038	N
DNAH10	196385	5199	5222.42	14555.8	3627.25	0.000263168	0.0105038	N
DNAH1	25981	3531.5	4512.31	13464.1	5236.8	0.000264523	0.0105038	N
C6orf217	100131814	5846.7	5406.49	16128.5	4696.7	0.000265305	0.0105038	N
DRGX	644168	6652.3	5907.89	17438.4	4511.45	0.000267684	0.0105038	N
KCNK5	8645	8464.8	5509.98	18107.7	3246.06	0.000268923	0.0105038	N
UBXN8	7993	9973.3	3679	16803	2992.04	0.000270352	0.0105038	N
INSC	387755	5975.2	5515.75	15589.8	3096.46	0.000270453	0.0105038	N
LILRA4	23547	7776.5	5037.83	16875.2	3693.11	0.00027052	0.0105038	N
AMICA1	120425	7588.7	5381.3	16927.8	2714.51	0.000271521	0.0105083	N
NHEDC2	133308	5613.7	4790.74	16098.2	5547.94	0.000276318	0.0106592	N
PTPRQ	374462	4161.67	4497.09	14537.9	5401.54	0.000277687	0.0106774	N
DUSP1	1843	8350.1	4112.26	17418.4	4825.64	0.000278845	0.0106873	N
C4BPA	722	6525.5	6027.37	17008	3477.14	0.000280643	0.0107093	N
PTAR1	375743	5699.6	4449.95	15213.1	4977.42	0.000281222	0.0107093	N
ZBTB47	92999	7151.89	5117.51	17598.7	4772.09	0.000283576	0.0107508	N
IL1R1	3554	10729.3	4069.41	18446.1	2570.9	0.000284311	0.0107508	N
CHST4	10164	5329.2	5349.96	15488.5	4720.04	0.000285025	0.0107508	N
SLFN14	342618	8131.3	5501.07	17594.3	2366.78	0.000294207	0.0110114	N
FOLR2	2350	8868.8	4953.68	17450.5	2913.73	0.000294834	0.0110114	N
ITPRIP	85450	5093.5	6257	15833.8	2830.46	0.000297816	0.0110326	N
RS1	6247	5128.5	4046.82	14236.3	4947.92	0.000298777	0.0110326	N
CSRNP1	64651	5606.7	4326.79	14620.7	4322.24	0.000300443	0.0110517	N
PTCRA	171558	4325.6	5761.77	14197.8	2665.44	0.000302149	0.0110801	N
MAN2B1	4125	6792.2	4857.63	15794.1	4078.72	0.00030416	0.0111195	N
NHLRC4	283948	6494.9	6094.12	17133.7	3985.01	0.0003066	0.0111644	N
RPS27L	51065	7810.2	5104.66	16570.8	2476.84	0.000307266	0.0111644	N
HHAT	55733	7472.2	5833.34	17457.8	3157.17	0.000312903	0.0113001	N
MS4A8B	83661	5532.8	5586.91	15638.2	4386.88	0.000314868	0.0113366	N
C1orf190	541468	7583.3	5149.43	17613.7	4956.32	0.000318666	0.0114387	N
CLECL1	160365	6995.6	5961.95	17301.8	3762.56	0.0003214	0.0114784	N
C14orf182	283551	11403.6	3360.62	17638.4	2878.47	0.000321704	0.0114784	N
RASA3	22821	6607.4	5758.29	16519.7	3573.84	0.000328038	0.0115998	N
REG1A	5967	5899.8	3785.9	14305.7	4604.98	0.000329221	0.0116072	N
MEGF11	84465	6201.2	3530.64	13880.2	4172.36	0.000333647	0.0116938	N
RPL13AP17	399670	6477.3	7034.17	18398.3	2891.1	0.000336153	0.0117023	N
LYZ	4069	5759.9	4468.17	15180.7	5037.15	0.000337569	0.0117023	N
LAP3	51056	9051	5647.08	18614	2889	0.00033783	0.0117023	N
IL3RA	3563	4406.9	5848.14	16034.1	5954.59	0.000341568	0.0117589	N
PRCD	768206	5277.8	6453.72	16175.2	3009.5	0.000342431	0.0117589	N
CD3E	916	6501.3	4114.34	16351	5594.61	0.000347554	0.0118908	N
SPIB	6689	7857.4	5465.46	17496.5	4053.4	0.000348275	0.0118908	N
SLC9A4	389015	5745.3	6124.97	16058.1	3012	0.000352394	0.0119668	N
CD80	941	10616.1	4236.63	17942.8	2869.98	0.000352516	0.0119668	N
CRTAM	56253	9176.89	4720.39	17870	2819.06	0.000358551	0.012137	N
KCNAB2	8514	2602.7	3530.4	12503.7	5825.67	0.000359893	0.0121478	N
NEK5	341676	7046.5	5982.32	17097.5	3134.19	0.000364501	0.0122468	N
SHF	90525	7621.7	5972.84	17717.3	3502.54	0.000367591	0.0123028	N
LY6G6F	259215	6361.6	6263.46	16847.6	3086.18	0.000370251	0.0123431	N
SPATA18	132671	6057.2	5950.27	16059.4	3434.28	0.000381561	0.0125716	N
FABP4	2167	7444.3	5675.45	17135.6	3751.9	0.000381971	0.0125716	N
AQP4	361	5698.1	6011.5	15989.7	4073.8	0.000387291	0.0126765	N
AKNA	80709	5763.6	5230.17	16298.4	5599.67	0.000391586	0.0127677	N
TCF7L2	6934	6117.4	5039.82	15761.4	4898.17	0.000395726	0.0127677	N
C16orf89	146556	7411	4832.1	15619.8	3174.27	0.000396861	0.0127677	N
HDC	3067	5550.6	4811.3	15203	5131.68	0.000398672	0.0127677	N
RCSD1	92241	5574.3	5293.22	15460.7	4883.52	0.000398967	0.0127677	N
ITGB2	3689	6868.2	5268.41	16828.7	4999.68	0.000399708	0.0127677	N
RPL9	6133	9116.2	4597.33	17086.9	3411.2	0.00040935	0.0129428	N
CTSG	1511	6308.6	5361.74	16434.8	5105.88	0.0004099	0.0129428	N
TIE1	7075	5172.9	6940.43	16648	2933.65	0.000410677	0.0129428	N
SAMD3	154075	9229.2	5040.43	18278.4	4237.58	0.000414241	0.0130099	N
FGD5	152273	5128.8	4872.9	14196.3	4499.88	0.000414998	0.0130099	N
CYP2C19	1557	5283.1	5357.87	14851.5	4447.11	0.000418083	0.013011	N
ZMYND15	84225	7491.5	5689.93	17164	3884.8	0.000418316	0.013011	N
EID1	23741	7049	4699.53	15136.4	3420.78	0.000420928	0.0130328	N
SHANK3	85358	4335.5	6083.58	16073.4	6096.25	0.000421774	0.0130328	N
PI16	221476	4784.67	5489.42	14885.3	4008.05	0.000423258	0.0130328	N
SLC15A3	51296	4194.7	4638.11	15089.8	6324.23	0.000423406	0.0130328	N
FAM183A	440585	5564.5	6346.84	16281.6	4258.22	0.000432552	0.0132077	N
STXBP1	6812	6756.3	4682.53	14948.6	3684.47	0.000434397	0.0132077	N
PCDH12	51294	6221.8	6181.87	16387.7	3291.39	0.000441867	0.0133249	N
RASL12	51285	5962.7	5565.07	15136.9	3115.9	0.000444024	0.0133478	N
PDZD2	23037	9743.11	4292.12	17594.7	3129.64	0.000444873	0.0133478	N
FAM154B	283726	6095.6	5807.39	15643	3178.53	0.00044887	0.0134312	N
KRTAP13-2	337959	6757.8	5173.84	15553.2	3685.05	0.000451078	0.0134322	N
C20orf85	128602	6248.1	6334.7	16584.5	3129.54	0.000461116	0.0135948	N
LOC285780	285780	9322.6	5664.1	18648.9	3330.05	0.000464826	0.0136264	N
ANXA2	302	7715.2	5390.03	16599.4	3210.91	0.000465879	0.0136264	N
ATP6V0D2	245972	6182.1	5314.73	15266.9	3643.68	0.000467744	0.0136264	N
EEF2	1938	7538.5	5335.6	16532.7	3718.37	0.000467922	0.0136264	N
MEF2C	4208	8694.7	5719.81	18014.5	2137.23	0.000471429	0.0136316	N
NBEAL2	23218	5454.5	4777.53	15168.8	5393.27	0.000481083	0.0137865	N
SPI1	6688	6971.8	6725.88	17931.8	2283.13	0.000481258	0.0137865	N
LAMB3	3914	11164.9	3444.9	17133.1	2722.37	0.000481531	0.0137865	N
DNAJC5B	85479	6409.5	5715.43	16695.9	5071.42	0.000487674	0.0139111	N
ACE	1636	6062.1	5499.5	16527.4	5528.54	0.000488237	0.0139111	N
CCDC108	255101	4718.4	5311.71	14151.2	4567.29	0.000494625	0.0140428	N
GYPB	2994	4619.9	4546.17	14290.4	5544.28	0.000502415	0.014158	N
CXCR4	7852	4939.6	5045.02	15341	5869.1	0.000503609	0.014158	N
TMEM204	79652	4631.1	5419.74	14984.9	5526.06	0.00050383	0.014158	N
KLF6	1316	5215	5580.97	14490.7	3769.69	0.000504562	0.014158	N
FAIM3	9214	7783	4918.75	15887.2	3157	0.000506922	0.014158	N
BLK	640	5684.6	4833.33	15554.1	5123.26	0.000507627	0.014158	N
LUM	4060	6968	4987.24	15190.9	3236.42	0.000511088	0.0141591	N
CMTM7	112616	7176.3	6316.11	17328	2742.94	0.000516785	0.0142527	N
LOC100188949	100188949	8144.3	5065.26	16627.6	3613.38	0.000518424	0.0142527	N
LRRC31	79782	7200.5	3321	13769.1	3629.9	0.000520478	0.0142527	N
GAS2L2	246176	6163.8	6163.58	16090	3163.62	0.000520711	0.0142527	N
CYP4F12	66002	8712.6	5382.9	17595.9	3565.4	0.000521819	0.0142527	N
ZNF589	51385	6385	5673.9	15776.8	3835.69	0.000524071	0.0142764	N
TMEM150B	284417	5114.7	4736.85	14830.2	5504.51	0.000525087	0.0142764	N
C9orf85	138241	10328.1	3679.1	18429.5	4753.57	0.000530453	0.0143258	N
MMAA	166785	10099.1	4657	17721.6	2961.83	0.000531295	0.0143258	N
C10orf10	11067	6943.7	6596.09	17718.4	4136.51	0.000531727	0.0143258	N
SERPINA1	5265	9535.3	5361.92	18358.1	3542.92	0.000533735	0.0143473	N
C2orf74	339804	10037.8	4374.11	17850.8	3920.24	0.000543065	0.0145324	N
SLC16A12	387700	6778.9	3848.01	13984.4	3555.22	0.000550517	0.0146578	N
GAS7	8522	5188.67	5488.62	15544.5	5033.4	0.000559196	0.0146857	N
DLEC1	9940	6221.4	6294.89	16377	3743.95	0.000561151	0.0146857	N
PLA2G15	23659	4700.7	4284.84	13819.5	5321.85	0.00056136	0.0146857	N
TNNI3K	51086	7635.8	4397.58	15404.1	3868.67	0.000562456	0.0146857	N
DUSP27	92235	8112.3	6632.91	18704.5	2255.02	0.000562764	0.0146857	N
FBXO15	201456	5291	5990.49	14852.3	2057.23	0.000563862	0.0146857	N
BANK1	55024	7644.8	4844.04	16752.2	4901.81	0.000563962	0.0146857	N
ALDOB	229	5984.5	6647.11	16726.4	4079.25	0.000570374	0.0147644	N
RIPK3	11035	8616.7	4850.3	17202.3	4313.45	0.000573863	0.0148224	N
NCF2	4688	9463.9	4753.55	17078.5	2756.37	0.000583809	0.015014	N
POF1B	79983	5544.1	5234.14	17158.8	6940.1	0.000587776	0.0150834	N
CELF6	60677	5416.2	7177.81	16789.6	3550.21	0.000589658	0.0150991	N
KCNA5	3741	7041	5685.11	16095.6	3161.42	0.000594961	0.0151046	N
LDLR	3949	5197.9	4471.11	14778.5	5669.61	0.000601924	0.0152018	N
MPHOSPH8	54737	8087.3	5987.71	17892	4153.65	0.000602697	0.0152018	N
REM1	28954	4331.1	5345.05	13603	4571.84	0.000603765	0.0152018	N
IL5RA	3568	6635.7	5361.66	15355.7	3595.5	0.000605269	0.0152039	N
ADORA3	140	9200.7	5466.19	17806.5	2335.16	0.000610793	0.0152781	N
CLEC14A	161198	6766.9	6683.85	17287	3127.46	0.000615797	0.0153141	N
DUOXA1	90527	7228.7	6092.98	16966.5	3669.34	0.00061596	0.0153141	N
AMPD1	270	7948.4	4898.03	16253	3939.29	0.0006161	0.0153141	N
TEX9	374618	8309.6	5834.18	17849.6	4075.32	0.000617797	0.0153242	N
ZBBX	79740	6545.4	6420.56	16934.5	4257.93	0.000622425	0.015401	N
USH1C	10083	3972	2797.82	12812	5617.61	0.000625535	0.015401	N
KIAA1274	27143	7537.4	5777.43	16603.5	2496.13	0.000627012	0.015401	N
C10orf116	10974	7475.56	4648.44	15516.3	3059.13	0.000642743	0.0155878	N
C11orf21	29125	7116.2	6029.34	16698.8	3611.33	0.000642759	0.0155878	N
LOC728643	728643	10264.5	4774.32	18215.1	3670.8	0.000643703	0.0155878	N
TMEM119	338773	9075.7	4817.64	17001.2	3540.53	0.000647094	0.0156268	N
TGFBR3	7049	5343.8	5956.89	15838.1	5424.81	0.000654847	0.0157639	N
MYO7B	4648	7634.1	5941.01	17159	3860.88	0.000655425	0.0157639	N
LTB	4050	8435.4	7151.23	19589	2818.39	0.000660499	0.01584	N
FBXL17	64839	8837.1	3962.88	16307.7	4164.61	0.000661257	0.01584	N
MS4A1	931	6445.1	4982.49	16213.9	5193.66	0.000666834	0.0159415	N
MEGF9	1955	8560.7	4486.45	16583.4	4257.85	0.000673048	0.0160256	N
ST6GALNAC6	30815	7638.2	5705.97	17075.6	4376.46	0.000680241	0.0161593	N
LIPA	3988	4675.4	6555.09	15122.2	4236.92	0.000685261	0.0161844	N
C2orf40	84417	6172.89	6439.42	17107.6	2928.31	0.000687752	0.0161844	N
ARHGAP31	57514	5775.4	5543.67	15212.5	4682.52	0.000687894	0.0161844	N
PTGDS	5730	5515.6	6190.24	15672.3	4641.72	0.000692597	0.0162629	N
HOMER2	9455	10607.4	4283.36	17470.6	2896.85	0.000699186	0.0163852	N
DEF6	50619	7858	5574.24	16539.6	3000.69	0.000704218	0.0164528	N
TMEM231	79583	5618.8	5226.72	14477.1	4393.12	0.000704841	0.0164528	N
PITPNA	5306	6630.5	6752.02	17354.2	4388.48	0.000711329	0.0165717	N
LTF	4057	6409.4	5659.33	15665.9	4260.73	0.000718749	0.0167066	N
BCO2	83875	4915.67	5017.12	14810.3	5456.89	0.000719932	0.0167066	N
NME5	8382	5736.6	5693.84	15121.3	4416.94	0.000721601	0.0167127	N
MFAP4	4239	6146.6	5980.88	15438.4	3262.86	0.000724506	0.0167474	N
HSD17B4	3295	8920.1	4713.58	16487.2	3293.09	0.000726715	0.0167658	N
DYNLRB2	83657	5564.5	6346.84	15359.4	3148.32	0.000732825	0.0168729	N
PCDP1	200373	7650.3	5982.19	16869.5	2999.18	0.000743902	0.0170629	N
ABCA8	10351	6189.44	5469.48	15488.2	3660.03	0.00075305	0.0172395	N
ECSCR	641700	5450.6	6078.57	16303.9	5911.91	0.000756385	0.0172825	N
DNAH11	8701	6428	5285.34	14525	2237.76	0.000758153	0.0172897	N
PRY2	442862	8711.4	5094.85	16683.2	3169.19	0.000764655	0.01738	N
FANK1	92565	7292.8	7174.92	18276.3	2729.84	0.000765687	0.01738	N
PPP1R15A	23645	9457.4	5243.94	17560.2	2919.57	0.000767947	0.01738	N
KIF27	55582	5399.4	5330.9	15404.8	5726.16	0.000767965	0.01738	N
CXorf36	79742	6458.67	6069.17	16609.1	3419.01	0.000776728	0.0175116	N
ITGAL	3683	7048.1	6459.53	17237.6	4299.89	0.000780967	0.0175369	N
CALML4	91860	6374.8	6789.19	16733.6	2892.42	0.000782766	0.0175369	N
ITGAX	3687	3141.3	4349.52	13262.6	6393.33	0.000783755	0.0175369	N
C10orf32	119032	8457.2	4745.28	15721.8	2421.91	0.000790534	0.0176319	N
BTNL9	153579	4598.4	6213.01	14528.9	4460.13	0.000794907	0.0176865	N
THG1L	54974	9126	4609.89	17505.8	4705.56	0.000798945	0.01771	N
ARHGAP6	395	4919.33	7215.31	16985.5	4420.39	0.000805494	0.017822	N
KIF1C	10749	9051.1	4923.14	16980.7	3681.55	0.000810254	0.017894	N
CAPN3	825	5773.1	7207.59	16713.4	2857.61	0.000815083	0.0179094	N
BTNL8	79908	3398.5	2579.43	13141.3	6420.39	0.000816418	0.0179094	N
LOC100189589	100189589	6343.7	5627.75	15605.9	4552.48	0.000817221	0.0179094	N
CCRL1	51554	7577.5	5867.74	17153.4	4620.44	0.00081849	0.0179094	N
TTN	7273	5846.9	5981.36	15866.4	5118.98	0.000828578	0.0180968	N
PEAR1	375033	5539.3	6910.63	16044.2	3458.93	0.000830803	0.0181121	N
MTAP	4507	13859.1	3069.2	18555.4	1724.19	0.00083801	0.0182179	N
USHBP1	83878	4464.3	6141.83	13761.7	2807.11	0.000838723	0.0182179	N
ZNF831	128611	8169.7	6661.39	18384.5	3925.11	0.00085637	0.0182906	N
DNAI1	27019	6107	5797.6	15134.3	3814.64	0.000857731	0.0182906	N
IL18	3606	9371.67	4381.21	16617.4	2550.04	0.000858007	0.0182906	N
SNX1	6642	7465.4	5741.46	16121.8	2380.38	0.000858089	0.0182906	N
TPPP3	51673	6989.9	6416.97	16695.8	3170.55	0.000860821	0.0182906	N
AGAP11	119385	5941.22	5753.4	15528.5	3728.67	0.000862081	0.0182906	N
SLC29A3	55315	5865.6	8847.64	19224.6	2848.17	0.000867511	0.018373	N
HMGCS2	3158	6665.7	4748.67	14459.6	3895.78	0.000871533	0.0184133	N
EMR4P	326342	5673.8	5794.92	14819.7	4125.49	0.000872515	0.0184133	N
ATP1A1	476	9240.9	4002.85	16120.9	3710.93	0.00087508	0.0184347	N
TNFSF9	8744	11294	5335.57	19307.6	2307.9	0.000885941	0.0186248	N
C1QTNF7	114905	8153.8	5935.96	17266.6	3689.98	0.000897109	0.0187657	N
KCNK17	89822	10433.6	4435.99	17404.9	3151.3	0.000901437	0.0188231	N
HAAO	23498	7240.6	5669.92	15988	3663.77	0.00090402	0.0188439	N
TPSB2	64499	8077.3	5555.13	16412.2	2625.18	0.000905853	0.018849	N
WDR78	79819	6520.5	6532.33	16413.9	3657.79	0.000909458	0.018858	N
FLJ35776	649446	9853.1	5622.31	18403.7	3301.11	0.000913954	0.0188767	N
COL17A1	1308	7391.3	6542.34	17196.4	3116.21	0.000915775	0.0188767	N
TM9SF3	56889	7689	5342.66	16330.1	4262.73	0.000916714	0.0188767	N
STOML3	161003	6520.5	6532.33	16511.8	4034.56	0.00091837	0.0188781	N
RSPH1	89765	6520.5	6532.33	16560.5	4188.5	0.000923446	0.0189496	N
EPAS1	2034	6144.2	6697.1	16300.5	3913.17	0.000931477	0.0189659	N
SIGLEC1	6614	5666.67	4702.09	14977.8	5446.16	0.000932275	0.0189659	N
CDKL1	8814	7100.5	5529.72	15655.1	3710.5	0.000933485	0.0189659	N
TOM1L2	146691	8238	5689.19	16820.8	3161.46	0.000933815	0.0189659	N
PTRF	284119	7993.11	5791.44	17424.3	2552.8	0.000943121	0.0190977	N
ASPA	443	5152.44	5784.3	15156	4861.42	0.000943522	0.0190977	N
GSN	2934	7986.4	5420.25	16621.8	4171.04	0.000952519	0.0192471	N
NCF1	653361	7766.78	5825.67	17231.2	3066.08	0.000958224	0.0192921	N
C1orf38	9473	4965.4	4719.73	14121.4	5581.49	0.000958718	0.0192921	N
MAPKAPK3	7867	10617.2	5062.12	18199.2	1242.78	0.00095996	0.0192921	N
CLDN23	137075	6917.7	5802.96	15918.7	4022.73	0.000963653	0.0192921	N
PRSS33	260429	5639.3	5089.29	14656.8	5155.24	0.000967907	0.019301	N
PPP2R5A	5525	7725.6	4678.52	15505.7	4116.1	0.000968186	0.019301	N
CNR2	1269	7813.3	4876.76	16253.7	4716.61	0.000974401	0.0193612	N
STAM	8027	14790.7	2291.46	19402.1	2871.04	0.0009745	0.0193612	N
AKAP13	11214	7705.4	5817.7	16450.6	3323.66	0.000982075	0.0194251	N
BTLA	151888	7180.7	5561.1	16687.5	5247.04	0.000982586	0.0194251	N
GCNT4	51301	6831.2	6009.56	16515.5	4866.65	0.000985425	0.0194305	N
ZNF799	90576	10293.2	5191.89	18290.3	3532.6	0.000990307	0.0194305	N
C5AR1	728	7744.9	6308.99	17092.4	2863.51	0.000991032	0.0194305	N
RPGR	6103	8860.4	6005.37	17849.6	3362.46	0.00100053	0.0195651	N
PTK2B	2185	5736.11	6568.61	16351.5	3530.06	0.00100119	0.0195651	N
CMA1	1215	5871.8	5310.53	14556.9	4519.17	0.00100402	0.0195881	N
SMAD6	4091	6415.1	6679.65	16320.5	3355.89	0.00101383	0.0197148	N
ZNF440	126070	7048	7264.64	17759.8	2985.18	0.00101726	0.0197492	N
RAI2	10742	8116.5	5201.19	16437.4	4171	0.00102145	0.0197959	N
TTC22	55001	7800.7	4720.11	15356.4	3796.19	0.00102433	0.0197959	N
OLFML1	283298	5536	6149.03	15889.5	4837.24	0.00102525	0.0197959	N
CCDC46	201134	7233.2	5917.77	16048.1	3249.01	0.00102633	0.0197959	N
A4GNT	51146	4691.6	3818.2	14578.7	6609.29	0.0010312	0.0198576	N
C10orf79	80217	6107	5797.6	14950	3852.14	0.00103548	0.0199027	N
SMC5	23137	8323.5	5071.47	16602.1	4337.7	0.0010369	0.0199027	N
PDLIM2	64236	5838.5	7869.06	17437.6	3720.09	0.00104112	0.0199516	N
NCR3	259197	6284.1	5678.36	15859.7	5289.31	0.00105309	0.0201353	N
IQUB	154865	7788.4	6732.26	17729.4	3424.17	0.0010541	0.0201353	N
LRRC39	127495	8292.4	5309.11	16344.3	3484.7	0.00106625	0.0202331	N
SFTPC	6440	5709.9	6584.11	16270.6	5405.81	0.00106649	0.0202331	N
IRX6	79190	7718.7	6348.51	17460.2	4427.31	0.00106673	0.0202331	N
VIM	7431	8251.2	5425.56	16207.1	1853.36	0.00106773	0.0202331	N
SCN10A	6336	5045.9	5541.16	15142.8	6039.61	0.00107259	0.0202928	N
ROPN1L	83853	5796.7	5527.03	14359.4	4052.73	0.00108451	0.0204445	N
C6orf165	154313	6107	5797.6	15284.6	4600.24	0.00108713	0.0204445	N
TNS1	7145	7064.1	6681.5	16874.5	3290.76	0.00108749	0.0204445	N
TMEM87A	25963	7351.3	5151.82	15432.7	3974.05	0.00109417	0.0204729	N
LMO7	4008	8261	4949.41	16243.6	4204.6	0.0011259	0.0208694	N
TCTEX1D1	200132	6617.6	6545.67	17444.9	5942.44	0.00113129	0.0209053	N
TBC1D2B	23102	6201.22	7153.87	17630.5	2485.74	0.00113136	0.0209053	N
TNFRSF13B	23495	4970.5	3808.96	13858.4	5925.04	0.00113397	0.0209175	N
CD74	972	11030.1	4410.11	17533.4	2488.94	0.00113554	0.0209175	N
RCBTB2	1102	6381.5	6628.78	16009.5	2806.73	0.00114267	0.020967	N
MMRN1	22915	5836.5	5247.98	14739.9	5058.85	0.0011432	0.020967	N
TFF1	7031	7164.4	6053.74	16096.9	3467.47	0.00114376	0.020967	N
PIP5K1B	8395	8273.2	5738.12	16940	3865.37	0.00114776	0.02098	N
OLFM1	10439	11814.5	3888.31	17662.7	2572.24	0.00115556	0.0210577	N
SEPT1	1731	6799.5	5493.65	16068.6	5254.03	0.00116129	0.0210918	N
ZNF189	7743	6735.5	6423.09	16113.5	3356.15	0.00116767	0.0211486	N
CYP2C9	1559	4574	2171.47	14021	6533.95	0.00118611	0.0213822	N
TPSAB1	7177	7102.2	5795.9	16554.4	5151.71	0.00118631	0.0213822	N
ANKS6	203286	6446.1	5948.11	15393.7	4012.41	0.00118951	0.0213822	N
TAF7	6879	11299	4772.04	18250.4	2497.32	0.00118993	0.0213822	N
SCGB3A2	117156	8270.5	4748.94	16184.1	4449.73	0.00119316	0.0213822	N
PSTPIP1	9051	8185.6	5855.12	16725.1	3190.68	0.00120817	0.0214311	N
KLF2	10365	7249.1	6165.19	17143.1	5285.19	0.00120851	0.0214311	N
DCTD	1635	8586.9	6432.11	17847.1	2319.18	0.00121646	0.0215398	N
C14orf139	79686	5166.67	5966.54	15334.1	5285.57	0.00122	0.0215704	N
SLC9A2	6549	8232	6325.32	17404.2	1328.9	0.00122763	0.0216101	N
LRRC55	219527	10496.2	4477.56	17380.7	3375.65	0.0012277	0.0216101	N
OMD	4958	9505.78	4442.74	16807.5	3483.43	0.00124216	0.0218323	N
OSCP1	127700	6254.6	6265.99	15285.5	3034.92	0.00124836	0.0219088	N
HSPB2	3316	8233.56	6504.17	18411.1	3143.34	0.00125595	0.0220095	N
AHCYL2	23382	9461.4	5978.87	18003.8	2252.91	0.00128461	0.0224126	N
KIAA0513	9764	8923.5	6449.98	18154.8	2877.69	0.00128708	0.0224228	N
PSAP	5660	8157.7	7452.59	18803.1	3055.38	0.00129087	0.0224558	N
SYBU	55638	8830.4	5432.48	17528.2	4730.24	0.00129541	0.022469	N
RWDD4A	201965	14495.9	2327.9	18306.1	2148.26	0.00131324	0.0227352	N
OAF	220323	8208.44	5180.9	16693	4121.25	0.00131458	0.0227352	N
SCGB3A1	92304	7997.7	4475.99	14773	3282.45	0.00131685	0.0227413	N
COL27A1	85301	9370.2	6162.24	18375.9	3788.13	0.00132524	0.0228123	N
LOC121952	121952	7487.8	6842.62	17334.5	3676.94	0.00132997	0.0228123	N
NEDD9	4739	9117.6	3855.57	16120.2	4361.83	0.00133017	0.0228123	N
SLC6A19	340024	6383	4471.86	15149	5693.3	0.00133806	0.0228748	N
LTA	4049	8065.9	5096.66	17483.8	5943.11	0.00134604	0.0229286	N
LMCD1	29995	7026.3	6058.29	15920.3	3885.54	0.00134712	0.0229286	N
C1R	715	8039.67	6261.91	17810.9	3677.56	0.00134892	0.0229286	N
EPHB6	2051	6901.78	6715.94	17302	3057.74	0.00135237	0.0229543	N
CD34	947	6137	6872.56	16774.2	3163.78	0.00135724	0.0230042	N
CCDC96	257236	6545.4	6582.25	16016.3	3653.73	0.00136174	0.0230476	N
IRX3	79191	8156.5	4758.4	15784.2	4225.76	0.00136838	0.023127	N
CDKN2AIP	55602	9009.9	6128.03	17690.9	2531.87	0.00137364	0.02315	N
C5orf41	153222	7538.11	6934.92	18289.3	3871.45	0.00138435	0.0232975	N
EDNRB	1910	7029.4	6431.53	16130.3	2755.8	0.00139129	0.0233811	N
REPS2	9185	9318.5	4486.04	16061.1	3287.4	0.00139378	0.0233899	N
ITM2A	9452	9065.8	4806.21	16971	4573.45	0.00141353	0.0236213	N
LAIR1	3903	7701.7	5381.52	16437.1	4978.93	0.00142141	0.0236862	N
HBA2	3040	5870.4	6609.06	15424	4014.71	0.00142672	0.0237415	N
CD28	940	8553.2	5117.44	17268.2	5248.39	0.00143621	0.0237994	N
VIPR1	7433	4985.9	5579.98	13461.1	4323.25	0.00144825	0.02388	N
ADAMTS8	11095	6759.3	6672.33	16150.1	2863.18	0.0014484	0.02388	N
DENND1C	79958	7092.3	6599.16	16637.7	4086.7	0.00145112	0.02388	N
CD33	945	6137	7197.78	16731.8	4937.57	0.00145997	0.0239355	N
STK10	6793	3454.2	6187.13	14236.8	6649.76	0.0014639	0.0239355	N
NRG1	3084	11019.9	4683.9	17607.5	2081.72	0.00146566	0.0239355	N
ART4	420	7519.3	6208.56	16361.9	3422.12	0.00146658	0.0239355	N
LOC283663	283663	6542.4	5189.39	14290.6	3816.24	0.00148224	0.0241039	N
RNASE13	440163	5345.4	5221.41	14367.9	5542.07	0.00148303	0.0241039	N
CD4	920	6586.4	5837.91	15783.8	5085.86	0.00148502	0.0241039	N
EPS8L3	79574	6035.6	5537.91	14745.1	4807.07	0.00148951	0.0241136	N
NPL	80896	7116.2	7025.92	16999.9	1669.24	0.00148967	0.0241136	N
GPR112	139378	8230.3	5666.54	16416.8	3567.49	0.00149498	0.0241665	N
RBM43	375287	6088.44	6172.43	15516.7	2509.81	0.00150008	0.0241832	N
HCG2P7	80867	7291.8	4821.39	15792.3	5317.97	0.00150369	0.0242085	N
SPATA4	132851	4852.6	5201.2	14779.7	6509.93	0.00151374	0.0243045	N
STEAP3	55240	9960.9	5202.98	17494.8	3357.18	0.00151656	0.0243135	N
KLF15	28999	8606	5509.01	16672.8	3510.27	0.00152243	0.0243135	N
CBR3	874	8052.9	5367.03	16493.4	4694.15	0.00152628	0.0243135	N
IGFBP7	3490	10265.9	5413.71	18001.1	3215.26	0.00152677	0.0243135	N
REEP6	92840	12610	3797.05	18157.3	2581.76	0.00152824	0.0243135	N
KIAA0040	9674	9950.8	4511.68	17036	3935.02	0.00153067	0.0243135	N
FMO2	2327	6989.5	5837.78	15673.4	4314.31	0.0015437	0.0244434	N
PLA2G4A	5321	8093.7	5613.83	16807.3	4759.84	0.00154471	0.0244434	N
ANXA10	11199	6539.2	6075.66	15349.1	4002.95	0.00154502	0.0244434	N
FLT4	2324	6812.3	6415.29	15841	3342.44	0.00154925	0.0244778	N
DNAJA4	55466	7499.1	7501.95	17951.7	2269.45	0.00155401	0.0244878	N
CYP2C18	1562	7145	5389.55	15039	3751.49	0.00155811	0.0245006	N
IL12RB1	3594	9897.5	4541.88	17120.8	4111.43	0.0015598	0.0245006	N
TAL1	6886	5985	6232.01	14898.9	3819.91	0.00156649	0.0245434	N
NMUR1	10316	6425.4	7146.43	16433.3	3542.75	0.00156839	0.0245434	N
ATP1A2	477	8339.9	5651.22	16209.1	2470.84	0.00157241	0.0245434	N
CX3CR1	1524	9397.4	5245.96	16866	3120.53	0.00157284	0.0245434	N
OR6K3	391114	8623.8	5110.85	16459.3	4211.17	0.00157406	0.0245434	N
ELTD1	64123	6587.6	5554.03	16481.7	6321.98	0.00161163	0.0250634	N
CREB3L1	90993	9373.7	5251.88	16662.8	2343.7	0.00161829	0.0250792	N
CALHM3	119395	7151	5751.16	15243.3	3191.84	0.00161898	0.0250792	N
GUCY1A3	2982	8920.11	5152.06	16844.5	3366.44	0.00162595	0.0251544	N
ENTPD3	956	9250.9	4336.04	16109.9	3926.97	0.00163312	0.0252324	N
C12orf63	374467	8016.9	6852.04	17508.7	3017.79	0.00163621	0.025234	N
CD5	921	7623.6	6043.92	17126.1	5399.22	0.00163927	0.025234	N
GPA33	10223	8028.5	6257.8	16794	3375.07	0.0016414	0.025234	N
GPR114	221188	9862.2	5315.14	17509.6	3499.33	0.00164172	0.025234	N
CHN1	1123	7431.7	4494.63	14781.2	4391.21	0.0016448	0.0252394	N
C6orf97	80129	7986.1	6954.84	17600.8	2013.65	0.00164632	0.0252394	N
SLC35C1	55343	13147.2	3688.82	18642.7	2835.84	0.00166465	0.0254221	N
PTPN13	5783	6993.1	5803.9	15558.6	4316.09	0.00166749	0.0254327	N
LAMC2	3918	10488	4922.49	17281.5	2097.35	0.00167043	0.025445	N
CCDC141	285025	7713.3	4979.54	16282.8	5389.8	0.001679	0.0255427	N
CAMK2D	817	8556.2	5537.77	16709.7	4097.97	0.00168176	0.025552	N
KIAA0748	9840	8023.7	5232.94	16678.6	5265.67	0.00168785	0.0255536	N
RFX7	64864	9027.5	7130.84	18838.1	2310.42	0.00168934	0.0255536	N
IQGAP1	8826	9078.8	5702.92	17329.5	3932.64	0.00169161	0.0255536	N
SRGAP3	9901	7144	6686.91	16461.9	3556.82	0.00169203	0.0255536	N
HLF	3131	6743.5	5805.62	14776.4	2788.41	0.00169379	0.0255536	N
NPDC1	56654	9089.5	5542.26	17155.2	3930.49	0.00169679	0.0255536	N
SYK	6850	12285.3	5565.1	20132.5	3314.37	0.00169692	0.0255536	N
CCDC113	29070	7763.5	6688.6	16979.5	2944.5	0.00170132	0.0255875	N
SDC2	6383	9738.2	5917.83	17966.4	3108.72	0.00170684	0.0256283	N
ARHGAP9	64333	8537.8	5604.03	16835.9	4265.1	0.00170835	0.0256283	N
PRICKLE2	166336	7989.8	7513.91	18360.9	3533.48	0.00171155	0.025644	N
DTWD2	285605	8022.6	5060.19	15807.6	4337.43	0.00171644	0.0256848	N
DZIP1L	199221	7632.1	6623.91	16797.6	3314.36	0.00172365	0.0257279	N
C1orf173	127254	6184	6307.3	14854.5	2744.22	0.00172588	0.0257288	N
DYDC2	84332	5251.2	6293.78	14216.9	4083.67	0.00173884	0.025883	N
IQCH	64799	8204.5	5579.24	16783.9	4804	0.00174709	0.02591	N
RCVRN	5957	7053.6	5818.94	16201	5299.5	0.00175216	0.02591	N
FAM74A1	401507	5357.1	5409.13	14350.3	5550.29	0.00175548	0.02591	N
ABTB1	80325	5822.6	6667.52	15454.1	4673.8	0.00176213	0.0259516	N
DNAH2	146754	6866.9	6688.11	16265.6	4027.64	0.00176267	0.0259516	N
ITIH5	80760	9642.1	6087.26	18245.1	3836.42	0.00177935	0.0261046	N
UGT2A3	79799	5842.4	4776.25	14260.6	5450.36	0.00178064	0.0261046	N
FOLR1	2348	8528.9	5057.28	16149.1	4141.41	0.00178185	0.0261046	N
NOTCH4	4855	4954.6	7143.59	14825.6	3746.38	0.00178677	0.0261445	N
CREG1	8804	10385	4549.56	16586.6	1674.41	0.0017997	0.0262886	N
GATA6	2627	5758.89	6800.49	15874.8	3260	0.00180104	0.0262886	N
CYGB	114757	6457.7	6293.64	16097.3	5424.88	0.00181013	0.0263889	N
TBX2	6909	7060	6599.3	16107.5	3224.2	0.00182598	0.0265605	N
LGTN	1939	10033.9	4938.25	17127.1	3447.92	0.00182987	0.0265605	N
IL22RA1	58985	5859.4	6386.47	14617.1	3163.55	0.00183432	0.0265605	N
GPR183	1880	11011	4935.86	17908.7	2972.12	0.00183986	0.0265938	N
RNF128	79589	8303.2	3932.71	16776.3	5977.85	0.00184461	0.0266301	N
NFATC1	4772	7589.9	7113.29	17254.5	2810	0.00185027	0.0266543	N
CLEC10A	10462	9380.78	4780.26	16771.4	3573.88	0.00185231	0.0266543	N
PTPRB	5787	8226.6	7627.29	18599.9	2022.87	0.00185302	0.0266543	N
ZNF264	9422	9262.9	7003.04	18877.7	3609.63	0.00185571	0.0266607	N
AGA	175	11149	4229.93	17223.7	2981.07	0.0018634	0.0267141	N
IFT88	8100	5484.6	6438	14396.5	3644.83	0.00186392	0.0267141	N
WAS	7454	6850.1	6936.41	16469.1	4017.76	0.00187673	0.0268205	N
TSPAN8	7103	7561.2	6273.56	16276.9	3689	0.00187786	0.0268205	N
TRPV5	56302	5600.6	5501.39	14828.9	5832.5	0.00188251	0.0268205	N
SERP2	387923	8815.9	5214.16	16222.8	3516.36	0.00188326	0.0268205	N
MOGAT2	80168	7564	5130.96	15429.6	4496.51	0.00189231	0.0268327	N
SYTL5	94122	7593.6	6298.04	16175.2	3008.14	0.00189263	0.0268327	N
SLC22A15	55356	7557.3	5500.53	15837.3	4598.14	0.00190179	0.0268414	N
HP	3240	8917.11	5216	16876.6	3710.72	0.00190259	0.0268414	N
ITGA1	3672	8043.8	5764.96	16996.2	5226.98	0.0019056	0.0268414	N
C1orf87	127795	7572.6	6376.32	16380.6	3640.89	0.00190796	0.0268414	N
FCAMR	83953	8276.3	3908.09	16153.6	5488.75	0.00190895	0.0268414	N
B2M	567	10282.8	5699.69	18072.3	2936.58	0.00191976	0.0269561	N
AMN	81693	7140	6252.49	15604.8	2735.89	0.00193014	0.0269561	N
ING2	3622	9966.1	5989.88	18223.1	3405.17	0.00193071	0.0269561	N
CCR6	1235	5757.8	5104.06	13640.1	4584.33	0.00193072	0.0269561	N
TRIM22	10346	7852.8	6960.56	17229.6	2309.23	0.00195265	0.0271912	N
HPGDS	27306	8502	4707.45	15916.2	4445.38	0.00196165	0.0271912	N
ARHGEF2	9181	9176.4	6497.07	18137.7	3777.02	0.0019619	0.0271912	N
ZAP70	7535	8558.5	6113.48	17298.4	4349.06	0.00196477	0.0271912	N
SLC9A1	6548	5877.5	5960.32	14572.1	4583.27	0.00197108	0.0271912	N
CRYBB1	1414	8282.7	5427.46	16300.1	4348.83	0.00197199	0.0271912	N
CD300LG	146894	5572.7	5121.64	14246.9	5581.71	0.00197315	0.0271912	N
LY86	9450	7983.3	7286.36	17789.7	2134.64	0.00197502	0.0271912	N
PLAC8	51316	6627.1	5148.66	14694.3	4821.52	0.00198423	0.0272864	N
EFHB	151651	6329.6	6169.61	15244	4602.96	0.00198752	0.0273	N
TOB2	10766	8446.4	5816.82	17247.8	5020.96	0.00200501	0.0274181	N
SLC36A2	153201	7377.6	4033.61	15360.1	5577.48	0.00200992	0.0274181	N
GBP6	163351	10764.8	3855.98	17160.9	4065.78	0.00201148	0.0274181	N
SGCA	6442	7128.4	6132.37	15786.9	4184.2	0.00201219	0.0274181	N
C9orf171	389799	6520.5	6532.33	15956.7	4901.65	0.00201601	0.0274181	N
CCDC37	348807	5897.8	6452.81	15603.6	5495.14	0.00201924	0.0274181	N
SLPI	6590	7779.8	5462.72	15158.1	2625.54	0.00202317	0.0274181	N
SLC16A2	6567	12142.5	3784.93	17580.9	2790.37	0.00202537	0.0274181	N
OVCH2	341277	7478	7026.81	16969.2	3395.78	0.0020273	0.0274181	N
ENTPD1	953	7655.7	4043.74	14594.2	4542.56	0.00204778	0.0275856	N
ENG	2022	5359.7	8118.76	16214.4	2827.58	0.00205671	0.0276454	N
ACAP1	9744	7372.5	5451.31	15962.2	5221.03	0.00205866	0.0276454	N
C9orf9	11092	7081.6	7034.74	16740	4204.41	0.00208861	0.0279455	N
AVEN	57099	12989.6	5078.45	19901.9	2849.16	0.00210007	0.028006	N
ZNF423	23090	7641.67	6841.42	17619.3	3589.85	0.00210765	0.0280423	N
C15orf34	80072	7979.4	5978.73	16125.9	3413.71	0.00211495	0.0280699	N
B3GALT5	10317	3895.6	2923.02	12390.2	6342.22	0.0021163	0.0280699	N
ANXA4	307	8028.7	6482.72	16973.1	4053.66	0.00211939	0.0280699	N
MYO1A	4640	6357.4	6807.39	15736.8	4220.62	0.00211956	0.0280699	N
ALG2	85365	9086	4629	17787.9	6024.31	0.00212626	0.0280699	N
CTDSPL	10217	7131.22	5966.36	16157.9	4390.64	0.00213073	0.0280978	N
PECAM1	5175	7336.2	7612.81	17478.7	3242.85	0.00215106	0.0282778	N
DNAH6	1768	7582.5	6387.66	16207	3421.49	0.0021522	0.0282778	N
SUCLG2	8801	7983.3	4422.02	15349.3	4776.09	0.00216292	0.0283288	N
TREML1	340205	6203	6094.49	15100.7	4884.44	0.00216494	0.0283288	N
KANK3	256949	6199.4	7488.73	16145.9	2932.22	0.00216836	0.0283423	N
ANKHD1-EIF4EBP3	404734	10817.3	5411.54	18122.5	2933.65	0.00217364	0.0283801	N
ADH1B	125	5748.11	5667.86	14409.8	4426.26	0.00218116	0.0284158	N
ALOX5	240	5982.5	5328.48	15798.1	6781.37	0.00220533	0.0286993	N
TBC1D10C	374403	6436.5	6046.76	15017.6	4437.43	0.00221052	0.0287159	N
FAM134B	54463	9639.1	4887.65	18083.4	5642.61	0.00221144	0.0287159	N
SCARF1	8578	8691.1	6017.58	16944.4	3764.04	0.00221825	0.0287246	N
PAPD4	167153	9542.7	6190.74	17813.6	3072.67	0.00222232	0.0287246	N
RAMP3	10268	6947.4	6754.43	16997.3	5772.14	0.00222311	0.0287246	N
C10orf67	256815	4242.1	6465.04	14102.4	5882.34	0.00222645	0.0287246	N
CARD8	22900	5769.11	8006.58	17331.7	4079.67	0.00223855	0.0287536	N
ECT2L	345930	6947.9	7345.27	16646.1	2549	0.00224103	0.0287545	N
ANXA2P3	305	8914.1	6337.67	17538	3830.52	0.00226128	0.0289517	N
MAP1A	4130	9342.5	6155.55	17501.4	2777.39	0.00226471	0.0289644	N
OSCAR	126014	5215.1	6041.51	14593.9	5753.64	0.00226992	0.0289999	N
SHROOM4	57477	6105	7235.93	15909.2	4281.61	0.00228253	0.0290593	N
TBX3	6926	7731.7	7604.62	17749.1	2071.28	0.00228868	0.0290593	N
ANXA5	308	9261.5	5645.25	17627.8	4823.68	0.00229268	0.0290593	N
RAB11FIP2	22841	5274.44	4695.69	13269.1	5026.35	0.00229374	0.0290593	N
CYB5D2	124936	8420.9	5724.76	16401.3	3989.02	0.00230096	0.0290593	N
PLIN1	5346	10425.8	5687.3	18576	1964.1	0.00233346	0.0293804	N
RPL7A	6130	9864.1	4969.6	17190.7	3922.7	0.00233449	0.0293804	N
ERG	2078	9038.6	6493.55	17569.3	2516.38	0.0023368	0.0293804	N
TRIM61	391712	9533.9	5399.39	16643.2	2364.38	0.00235316	0.0295236	N
FKBP11	51303	10420.3	5197.75	17423.4	3081.63	0.00238492	0.0297962	N
SLC10A2	6555	8297.5	5548.09	15782.1	3343.59	0.00240412	0.0299379	N
CD209	30835	11341.7	4643.29	17618.6	2847.19	0.00241433	0.0300059	N
SELE	6401	8799	4409.53	15627.7	4251.3	0.00241995	0.0300443	N
DCC	1630	7882.5	4558.62	15412.6	4979.4	0.00242994	0.0301062	N
CCDC114	93233	6235.3	6335.98	14693.9	3566.81	0.00243045	0.0301062	N
CYTH1	9267	8243.3	6453.08	16736.4	3100.25	0.00243765	0.0301381	N
HLA-L	3139	12543.6	4239.85	18369.3	2865.05	0.00244021	0.0301383	N
SPEF1	25876	6989.7	7115.7	16374.6	3567.18	0.00245133	0.0302284	N
SMAD3	4088	8209.9	4624.42	15671.3	4854.68	0.00245732	0.0302284	N
NXPH3	11248	7908.4	7249.67	17393.5	3213.57	0.00246891	0.0302775	N
CRTAC1	55118	8534.7	7654.54	18588.5	3666.54	0.00247018	0.0302775	N
NGFRAP1	27018	10948.7	5662.86	18464.3	3086.21	0.00247186	0.0302775	N
EDN1	1906	8509.1	4892.83	15562.2	3982.08	0.00248659	0.0304265	N
ABI3	51225	6999.5	7602.77	16867.7	2834.75	0.00252783	0.0308676	N
TREH	11181	7196.1	5009.35	15430.1	5477.64	0.00253707	0.03087	N
CTSZ	1522	7427.2	5850	15476.9	4075.32	0.00253898	0.03087	N
PPM1L	151742	10543.5	6000.23	18730.7	4022.8	0.00254037	0.03087	N
CD69	969	9083.3	5830.08	17041.6	3917.14	0.00254102	0.03087	N
RUFY1	80230	11608.7	4570.32	18046.3	3491.4	0.0025499	0.0309339	N
NLRP3	114548	9879.6	4340.64	15729.5	2733.67	0.00255149	0.0309339	N
BCL11B	64919	9922.33	6695.42	19364.7	2810.82	0.00256462	0.0310298	N
LDB2	9079	8117.8	7650.11	18036.7	3080.43	0.00257202	0.031071	N
RASGRP4	115727	5983.22	5684.36	15260.7	5739.83	0.00257325	0.031071	N
TMEM181	57583	7512.3	5268.33	16361.1	6002.29	0.00258807	0.0310834	N
NTN4	59277	8054.5	5395.78	15595.1	4037.3	0.002589	0.0310834	N
ICAM3	3385	7783.2	4929.67	15269.4	4642.49	0.00259085	0.0310834	N
KLHL6	89857	7341.4	7817.82	17455.8	2986.92	0.00259093	0.0310834	N
CDHR4	389118	6736.3	6763.08	15688.7	3836.65	0.00260352	0.031183	N
PRSS12	8492	10559.3	6389.26	18978.7	3489.16	0.0026071	0.0311943	N
THBD	7056	10157.7	6069.1	18065.8	2956.78	0.00263412	0.0314032	N
EFCAB1	79645	6964.8	7071.28	16747	5137.96	0.00263513	0.0314032	N
LCK	3932	7662.2	5559.58	16131.5	5306.75	0.00265212	0.0315589	N
MFNG	4242	5909	6903.16	15737.4	5568.53	0.00267353	0.0317653	N
WDR16	146845	6107	5797.6	14118.6	4231.78	0.00268049	0.0317844	N
CCDC146	57639	6545.4	6420.56	15365.5	4585.31	0.00268829	0.0318451	N
EVI2B	2124	7120.4	6142.19	15831.5	4910.27	0.00269257	0.0318641	N
TMBIM1	64114	8879.1	6772.25	17640.7	3100.64	0.00269878	0.0319058	N
INMT	11185	7329.56	7075.58	17230.7	2527.67	0.00270924	0.0319855	N
SRL	6345	5544.67	7239.61	15685.4	3418.53	0.00271091	0.0319855	N
THEMIS	387357	9345	5668.91	17744	5119.21	0.00272274	0.0320614	N
OTOA	146183	7201.5	6850.05	16486.3	4654.47	0.00272712	0.0320812	N
PPP1R12B	4660	10874.5	3607.81	16564.4	3729.02	0.00274985	0.032221	N
SLA	6503	9089.7	5749.43	16536.7	2833.58	0.00276315	0.0323131	N
TMEM232	642987	6248.1	6334.7	14558.4	3604.19	0.00278618	0.0325504	N
PLXNB1	5364	7324.5	7094.22	16737.2	4386.77	0.0027991	0.032605	N
ABI1	10006	14490.2	3469.56	19535.6	2812.1	0.00279926	0.032605	N
ITGA8	8516	9429.3	5336.84	16577	3479.96	0.00280036	0.032605	N
C9orf98	158067	6539.9	5438.19	14069.5	4087.17	0.00280388	0.032605	N
ATP6V1B2	526	8751.2	6671.27	17677.2	4335.04	0.00280732	0.032605	N
CREBL2	1389	11748.2	4786.29	18608.3	3215.26	0.00281306	0.0326077	N
TRANK1	9881	6537.33	5928.68	14882	3424.34	0.00281833	0.0326077	N
LMOD1	25802	8894.4	5832.76	16821.5	4090.71	0.00281956	0.0326077	N
SPEF2	79925	7223.4	7751.27	17439.2	4622.32	0.00282128	0.0326077	N
CFD	1675	7121.2	7389.13	16627.1	3522.57	0.00285286	0.0328799	N
GPR124	25960	7044.6	5832.69	15698.8	5364.11	0.00285761	0.0328799	N
EIF4B	1975	8490.8	5862.25	16728.1	4349.73	0.00285934	0.0328799	N
KCNAB1	7881	9397.7	5003.27	16446.2	4021.76	0.00287179	0.032967	N
MAPKAPK2	9261	12314.7	3416.83	16971.2	2290.62	0.00289088	0.0331222	N
CXCL9	4283	13838.9	3068.18	18950.2	3532.96	0.00289595	0.0331248	N
ANGPT1	284	9384.7	5657.3	16709	3005.02	0.00289947	0.0331248	N
UGT2B15	7366	7621.2	5982.88	16315.6	5261.35	0.00290613	0.033169	N
TCP11L2	255394	5972.44	5880.96	16057.8	6773.4	0.00290988	0.0331799	N
GNG12	55970	9924.2	5875.79	17492.8	2980.85	0.00291867	0.0332482	N
RASAL3	64926	7308.5	5626.41	15579.2	5101.67	0.00292977	0.0333234	N
ADH1A	124	7882.67	5974.25	16288.3	3645.8	0.00293258	0.0333234	N
RASGRF1	5923	6647.7	7358.28	16371.1	4614.34	0.00293368	0.0333234	N
ADCY4	196883	5914.56	7168.55	15889.3	3845.16	0.00293833	0.0333392	N
LILRB2	10288	10084.2	5186.13	17309	2844.4	0.0029435	0.0333392	N
MS4A14	84689	4475.22	4681.55	13008.4	5993.01	0.00295483	0.0334039	N
C1QA	712	8140.8	6101.94	16675.8	4866.27	0.00297254	0.0335258	N
FYCO1	79443	8221.2	5966.86	16008.2	3502.81	0.00298066	0.0335258	N
FOS	2353	6821.5	4385.97	14237.3	5203.73	0.00298104	0.0335258	N
REG4	83998	5584.5	4959.46	13677.7	5553.76	0.00298254	0.0335258	N
PCDHGC3	5098	10341.1	5691.73	18339.6	3521.88	0.00298967	0.0335741	N
DIXDC1	85458	8436	6273.31	17303.7	4102.26	0.00301633	0.0337778	N
TEKT1	83659	6520.5	6532.33	15089.7	4026.32	0.00302896	0.0338873	N
FAM124B	79843	8800.8	6209.95	16943.3	3821.46	0.00303344	0.0339054	N
TRAF3IP3	80342	7853.1	5875.03	16038.1	4670.56	0.00303931	0.0339392	N
PVRIG	79037	7608.2	5453.03	14958.2	3865.47	0.00305558	0.0339988	N
A2M	2	7966.7	6524.42	16236.3	2860.04	0.00306437	0.0339988	N
APOC4	346	8411	6003.04	16555.5	4376.05	0.00306754	0.0339988	N
MS4A2	2206	5646.1	5228.52	13733.7	5355.1	0.00307426	0.0340415	N
COL4A3BP	10087	7395	5020.08	14481.7	4171.59	0.00308052	0.0340474	N
MICAL2	9645	9531.6	6109.85	17221	2092.25	0.00308674	0.0340494	N
KLHL2	11275	9799.9	5716.18	17260.7	3472.8	0.0030893	0.0340494	N
ZBTB43	23099	10589.5	5295.2	17509.7	3254.27	0.00310182	0.034124	N
EFCAB6	64800	7801.1	6670.58	16306.7	3349.65	0.00311524	0.0341767	N
ABCA3	21	5816.2	5415.26	13413.3	4456	0.00314538	0.0344438	N
USP53	54532	9352.3	4145.65	15303.7	3639.42	0.00317057	0.034603	N
CACNB4	785	8677.5	5802.71	16041.2	2836.75	0.00317448	0.034603	N
C1QC	714	8548.8	5588.18	16628.7	5000.18	0.00318357	0.0346272	N
VWF	7450	7818.4	7510.65	17247.6	2996.22	0.00319419	0.0346272	N
KIAA1529	57653	6736.3	6763.08	16803.4	6474.39	0.00319659	0.0346272	N
NPTXR	23467	12008.6	2966.7	16120.8	2371.33	0.00319875	0.0346272	N
GPR55	9290	9529.1	6492.06	17985.7	4021.25	0.00320571	0.0346272	N
C9orf167	54863	8984.9	6214.95	16831.5	2871.84	0.00320584	0.0346272	N
TRPV4	59341	6390.7	5079.71	13946.6	4870.74	0.00323218	0.0348783	N
THRB	7068	6846	7703.63	16478.1	1505.04	0.00324476	0.0349522	N
ZNF280D	54816	8423.6	5227.08	15307.3	3471.33	0.00325362	0.0350159	N
KRTAP13-1	140258	6625.22	4135.98	14290.4	5544.28	0.00326691	0.035081	N
C2	717	10055.3	6233.45	17856.5	2512.64	0.00326852	0.035081	N
C6orf105	84830	9173.9	7710.58	18849.6	3488.98	0.0033152	0.0354865	N
TEK	7010	8249.2	8069.46	18303.3	2952.91	0.00331597	0.0354865	N
C1orf125	126859	5622.2	5616.77	14386	5961.35	0.00332272	0.0354865	N
LRRC33	375387	5688.4	5850.54	13907.6	4945.41	0.00334457	0.0356397	N
PLCG2	5336	8880.2	6371.29	17007.3	3571	0.00335771	0.0356798	N
C1orf162	128346	6890.9	6613.25	15884.4	5079.7	0.00335965	0.0356798	N
EPS8	2059	10937.9	4768.51	17293.5	3403.91	0.00336035	0.0356798	N
ZBTB7C	201501	9610.3	6400.09	17631.7	2967.99	0.00337476	0.0357848	N
CCDC48	79825	7177	7685.97	16890.4	3981.26	0.00337679	0.0357848	N
RSPO1	284654	6669.89	6831.7	16204.2	4570.83	0.00337928	0.0357848	N
HABP2	3026	7535.3	5808.63	14940.2	3276.34	0.00339072	0.0358661	N
AGGF1	55109	11374.8	4177.26	16706.6	2380.85	0.00339299	0.0358661	N
CD6	923	8511.7	4964.41	16927.1	6079.12	0.00340636	0.0359434	N
CCR1	1230	9058.22	6492.95	17806.4	2360.59	0.00343436	0.0361747	N
SLAMF8	56833	8504	4877.32	15892.7	4940.78	0.0034456	0.0362126	N
TMC8	147138	10059	4899.2	16503.3	3358.99	0.00344909	0.0362126	N
SDCCAG8	10806	9087.4	4510.59	16203.1	4927.51	0.00345212	0.0362126	N
CLEC4F	165530	8579.1	5312	16005.6	4485.2	0.00345656	0.0362126	N
P2RY14	9934	8148	5062.95	15907.3	5249.68	0.0034588	0.0362126	N
SIGLEC7	27036	7255.1	6501.21	15939.2	4753.26	0.00345929	0.0362126	N
RRN3P2	653390	5596.1	5700.55	14594.1	6242.27	0.00347251	0.036319	N
PTCH2	8643	6018.4	6429.94	15366.9	5995.98	0.00348622	0.0363208	N
ITGA9	3680	11562.9	4212.11	16798.7	1832.36	0.00348717	0.0363208	N
YSK4	80122	7399.7	6131.17	15052.7	2877.25	0.00348719	0.0363208	N
MDH1B	130752	6520.5	6532.33	14673.1	3064.16	0.00348979	0.0363208	N
WDR81	124997	6605.2	5247.71	14212.9	4863.8	0.00349103	0.0363208	N
ZDHHC3	51304	7437.3	5889.35	15869.2	5311.7	0.0035116	0.0364189	N
C2orf39	92749	6520.5	6532.33	14854.4	3859.11	0.00352529	0.0364839	N
GFRA1	2674	9153.56	6207.32	17573.3	3409.58	0.00352551	0.0364839	N
GAB3	139716	5327.8	6159.07	13668.4	4773.14	0.00353438	0.036516	N
GMFB	2764	12629.6	4559.65	18440.6	2689.83	0.00354644	0.036577	N
KIF13B	23303	7941.1	6567.1	16099.9	2985.29	0.00355301	0.0365813	N
LRRK2	120892	6651.7	7150.55	16076.5	5046.24	0.00356955	0.0367197	N
IL23R	149233	8523.6	4999.79	15614	4435.5	0.00358295	0.0367796	N
PDE4C	5143	5842.7	7470.15	15133.4	3530.24	0.00358466	0.0367796	N
CCDC13	152206	6736.3	6763.08	15652.1	4792.05	0.00359016	0.0368043	N
ITGB7	3695	9084.3	5602.94	16421.7	3885.54	0.00362886	0.0371628	N
XK	7504	10097.3	7660.82	19533.3	3083.49	0.00363139	0.0371628	N
RNF175	285533	9125.2	6198.59	16842	3062.71	0.00364042	0.0371786	N
CAPS	828	6520.5	6532.33	14935.7	4203.92	0.00364438	0.0371786	N
HHIP	64399	8321.67	6055.29	16810.2	4409.25	0.00364858	0.0371786	N
ZNF700	90592	7355.9	4811.22	15567	6047.47	0.00368286	0.0373263	N
NAALADL1	10004	9938.5	6468.94	18109.7	3722.82	0.00368313	0.0373263	N
CCL14	6358	6082.22	7775.81	16438.1	3061.9	0.00369239	0.037359	N
CD97	976	10337.8	6667.7	18582.8	3088.73	0.00369458	0.037359	N
NR1I2	8856	6572.5	5394.72	13866	4244.99	0.00370316	0.0374139	N
EMCN	51705	8792.4	6275.17	16582.6	3099.26	0.00370981	0.03742	N
ZMYND10	51364	6964.8	7071.28	15795.6	3729.21	0.00371006	0.03742	N
SRP14	6727	9687.2	5704.06	16753	2751.83	0.00371929	0.03744	N
GPR17	2840	7178.7	7310.23	16223	3504.42	0.00373863	0.0375487	N
PIK3C2B	5287	6950.6	5084.07	14873.3	5541	0.00374216	0.0375525	N
TM7SF4	81501	6504.5	7014.72	15164.9	3293.53	0.00375574	0.0376252	N
RAPGEF3	10411	8111.3	5576.14	15227.1	3496.39	0.00376662	0.0376706	N
SCN4B	6330	6959	7404.64	16186.8	3922.28	0.0037753	0.0376928	N
CCDC69	26112	8111.56	5520.22	16192.1	4812.71	0.00377966	0.0376928	N
SACM1L	22908	9771.7	5812.35	17209.5	3715.57	0.00378686	0.0376928	N
AKAP14	158798	6248.1	6334.7	15284	5803.59	0.00379039	0.0376928	N
CEACAM18	729767	6018.3	5689.01	14369.1	5550.55	0.00379104	0.0376928	N
IFT27	11020	9736	6204.94	17431	3164.65	0.00380643	0.0378142	N
CLU	1191	9248.2	5839.02	16592.7	3391	0.00382609	0.0379777	N
CYP2S1	29785	6241	5102.01	14697.9	6186.61	0.00383063	0.0379907	N
POLH	5429	10036.3	5961.37	17333.5	2531.41	0.00383422	0.0379907	N
B3GNT1	11041	9066.9	5024.54	15488	3241.07	0.0038693	0.0382165	N
CD300LB	124599	7575.2	6931.82	15991.6	2190.44	0.00387266	0.0382165	N
MICAL1	64780	6823.7	7213.7	16223.2	5096.02	0.00388315	0.0382211	N
SLC25A38	54977	8219.6	5869.02	15761.2	3900.62	0.00388383	0.0382211	N
CARD6	84674	10258.5	5300.01	16980.8	3291.98	0.00388585	0.0382211	N
WDR63	126820	7813.2	6742.59	16211.3	3700.94	0.00389342	0.038229	N
RAB12	201475	14825.6	3386.39	19142	2022.26	0.00389645	0.038229	N
SEMG1	6406	7405.2	5010.77	15268.2	5583.56	0.00390489	0.0382737	N
CD96	10225	7619.5	5897.19	16007.9	5420.62	0.00390903	0.0382737	N
IVD	3712	7931.6	7144.98	16584.4	2320.23	0.00394228	0.0384109	N
PLA2G4E	123745	7318.8	7108.7	16138.7	3833.67	0.00394292	0.0384109	N
ABLIM3	22885	10883.6	6126.87	18380.3	2808.49	0.00394724	0.0384109	N
NEGR1	257194	9986.6	5766.05	17366.2	3822.89	0.00398114	0.038582	N
TRIM7	81786	9985.6	6888.76	18531.5	3766.46	0.003989	0.0386225	N
GIMAP5	55340	7557	7017.63	16369.3	4208.71	0.00400148	0.0386307	N
KRT27	342574	8450.4	6145.01	16122.4	3551.01	0.00400898	0.0386307	N
CLEC12A	160364	11974.3	5165.81	18560.5	3395.8	0.00403898	0.0387318	N
LXN	56925	11048.1	5798	18761.7	3239.62	0.00404344	0.0387434	N
FAM153C	653316	6130.33	6181.66	15421.6	5943.96	0.00405319	0.0387729	N
RABL2B	11158	8035.1	8059.12	17821.7	3493.97	0.00406637	0.0388377	N
ALAS1	211	11405.1	5182.49	17822.5	2862.59	0.0040729	0.0388414	N
CC2D2A	57545	6900.5	7173.04	15678.7	3523.02	0.00407328	0.0388414	N
CLTB	1212	5480.4	5164.41	13540.5	5760.01	0.00407811	0.0388562	N
GRRP1	79927	6278.2	7805.08	15754.4	3455.26	0.00410058	0.0389454	N
MYADM	91663	9510.7	6592.34	17476.5	2663.12	0.00411879	0.039087	N
SLC9A9	285195	11173	4024.85	16500.1	2211.71	0.00414505	0.0392736	N
DOK4	55715	11045.2	4947.1	17253.8	3054.68	0.00415356	0.0393228	N
SUSD1	64420	12233.3	4636.38	18153	3139.19	0.00417928	0.0395033	N
MAPK10	5602	8122.5	7394.53	16982.4	1973.59	0.00419069	0.0395726	N
LOC440896	440896	7010.8	5019.78	15454.3	6343.02	0.00419648	0.0395726	N
SGMS2	166929	9651.9	5097.77	16358.4	3883.98	0.0041966	0.0395726	N
ABCA6	23460	9303.33	5840.09	17142	3739.62	0.00421715	0.0396255	N
OGN	4969	8599.89	6146.39	16868.7	4012.03	0.00423163	0.0396825	N
SETDB2	83852	7876	7902.86	17438.6	3657.93	0.00426644	0.0399144	N
DCDC2B	149069	7085.8	6949.34	15829.6	4456.65	0.00428017	0.0400114	N
OBSL1	23363	9473.5	5840.21	16446.3	1895.19	0.00431098	0.0401218	N
FXN	2395	10193.5	4660.19	16296.8	3542.55	0.00431224	0.0401218	N
TCTE1	202500	7763.5	6688.6	16029.1	3884.58	0.00432157	0.0401771	N
KCNRG	283518	7824.3	6796.31	16151.4	3706.84	0.00433165	0.0402393	N
SCN1A	6323	6641.7	6006.03	15236.5	5789.7	0.00437355	0.0405596	N
ITLN2	142683	7585.44	6916.55	16884.5	4641.03	0.00437653	0.0405596	N
NECAB1	64168	7611	6215.76	16103.7	4542.78	0.00437979	0.0405596	N
MARCO	8685	6121.2	5433.15	14623.8	6192.6	0.00438687	0.040562	N
ANTXR2	118429	11046.2	4934.6	17268.1	3262.04	0.00440015	0.0406532	N
TTLL10	254173	6963.6	6738.97	15475.8	4510.2	0.0044259	0.0408276	N
RAB25	57111	6600	3420.82	14565.4	6068.54	0.00443737	0.0409016	N
HLA-DMB	3109	12243.2	4499.61	17700.1	2312.32	0.00444478	0.0409064	N
CXCL1	2919	8162.2	5977.42	16620.8	5659.94	0.00446499	0.0410144	N
LRRC23	10233	7266.3	6942.61	15664.3	3498.03	0.00446601	0.0410144	N
DENND2D	79961	8343.9	6200.56	16127.9	4055.51	0.00446686	0.0410144	N
GNAQ	2776	9460.7	5423.25	16655.3	4367.6	0.00447927	0.0410663	N
MMP7	4316	9241.3	6382.9	16893.9	2871.99	0.00447943	0.0410663	N
TNFSF12	8742	8262.2	8810.3	18704.1	2688.69	0.00449604	0.0411868	N
LRRC8A	56262	9158.4	6639.95	17166.7	3299.78	0.00451705	0.0413474	N
EPHA2	1969	9362	5365.96	15908.1	2975.51	0.00452118	0.0413533	N
ZDHHC8P1	150244	7127.2	6861.9	15282.6	2723.02	0.00456213	0.0416082	N
ZNF69	7620	7741.8	7371.98	16581.6	3475.13	0.00456516	0.0416082	N
CST3	1471	8960.5	6752.96	17055.4	3172.52	0.00456761	0.0416082	N
SMR3A	26952	6358.7	5411.74	14290.4	5544.28	0.00457315	0.0416082	N
PLDN	26258	11977.6	4995.4	18446	3758.46	0.00457356	0.0416082	N
CAPN5	726	8246.3	5413.94	16479.4	5941.67	0.00459435	0.0416433	N
GPRC5C	55890	9839.3	5563.33	16580.9	2976.01	0.00459505	0.0416433	N
RAB4A	5867	8860	6092.64	16298.3	3462.44	0.00459627	0.0416433	N
IK	3550	6934	5694.51	15008.8	5466.6	0.00460425	0.0416433	N
UHRF2	115426	11988.3	3707.73	17776.4	4258.97	0.00461628	0.0416433	N
ACAA1	30	9150.5	5740.53	16810.4	4759.82	0.00461739	0.0416433	N
CXCR3	2833	10391.8	5254.91	17829.4	5029.55	0.0046195	0.0416433	N
CCRL2	9034	6774.7	7019.43	16069.6	5701.39	0.00463181	0.0416597	N
SERPING1	710	6758	7144.66	16311.3	4883.86	0.00463832	0.0416828	N
PRKCDBP	112464	7134.67	4104.23	14969.9	6152.67	0.00465033	0.0417315	N
ITIH3	3699	8796.1	7033.39	17077.2	2095.38	0.00467716	0.0418773	N
KAT2B	8850	7445.67	7973.93	17692.2	3636.33	0.00469021	0.0419626	N
TLE4	7091	10665.8	6229.08	17991.8	1061.87	0.00471377	0.0421416	N
ZNF490	57474	10620.7	5032.57	17118.3	3809.41	0.00472562	0.042177	N
GAS6	2621	9067.4	6513.11	16832.2	3052.83	0.00472838	0.042177	N
TGFA	7039	11425.2	4921.95	18108.8	4327.14	0.00477305	0.0423884	N
CPEB4	80315	10530.7	5590.94	17099.1	2010.87	0.00481989	0.0425876	N
OTC	5009	8307.5	6483.19	16328.9	4168.55	0.00482088	0.0425876	N
LONRF1	91694	11338.8	5379.39	17879.9	3124.23	0.00482101	0.0425876	N
SERPINB8	5271	7878	5102.42	15600.8	5621.43	0.00482561	0.0425966	N
UBASH3A	53347	8589.5	5920.95	16553.5	5108.78	0.00484521	0.0427361	N
RASGRP3	25780	7416.7	6697.13	16176.6	5353.3	0.00486108	0.0428023	N
LACTB	114294	11716	4664.87	17519.9	3103.73	0.00486917	0.0428023	N
FAM177B	400823	10018.5	5120.14	16745.4	4154.25	0.00488159	0.0428678	N
MGP	4256	10212.8	6267.5	17625	2825.49	0.00489747	0.0429035	N
CNRIP1	25927	8027.78	7093.09	17076.1	3210.98	0.00489905	0.0429035	N
MAP2K5	5607	9844.5	6497.27	17685.7	3637.28	0.00489934	0.0429035	N
POLK	51426	8258.4	4022.16	14077.4	4096.13	0.00490559	0.0429035	N
SLC35D2	11046	7341.5	6369.86	15266.4	4259.34	0.00490656	0.0429035	N
PRF1	5551	9859.4	6493.14	17511.1	2793.79	0.00492589	0.0430342	N
FAM74A4	401508	6651.9	5105.11	14290.4	5544.28	0.00494037	0.0431135	N
LGALS2	3957	7374.56	6406.96	16958.2	6507.09	0.00494949	0.0431135	N
LRRC48	83450	7986.1	6954.84	16541.6	4441.28	0.00496821	0.0432133	N
RALGDS	5900	8207.1	7148.19	16682.3	3481.06	0.00499511	0.0433459	N
PSTPIP2	9050	11843.9	4860.41	17807.1	3076.11	0.00499991	0.0433459	N
IRX1	79192	8949.6	4244.66	15426.1	4783.13	0.0050017	0.0433459	N
LZTFL1	54585	7316.8	7003.77	16024	4731.48	0.00500805	0.0433473	N
LOC100129034	100129034	9786.2	5217.34	16180.3	3290.93	0.00501567	0.0433473	N
TNFSF13	8741	8768.2	8428.42	18589.8	2788.61	0.00501901	0.0433473	N
BCL2L14	79370	8015.3	5770.44	15482.3	4526.44	0.0050201	0.0433473	N
SLC11A1	6556	3142.5	4203.79	10809	6154.18	0.00502485	0.0433491	N
RGNEF	64283	9672.1	5563.72	16396.4	3237.54	0.00503035	0.0433491	N
EGFL6	25975	9110.2	5631.43	17082.4	5532.5	0.00503604	0.0433491	N
IL2	3558	9453.3	6306.64	17141.3	3876.78	0.00503856	0.0433491	N
MS4A4A	51338	7486.8	6496.3	15863.6	5055.69	0.00505538	0.0434624	N
TMEM154	201799	10736.3	6315.11	18248.4	3262.44	0.00506654	0.0434987	N
NWD1	284434	7559.3	6297.03	15244.1	3917.76	0.0050734	0.0434987	N
RNASET2	8635	9724.3	5716.27	17401.6	4996.7	0.00507387	0.0434987	N
PTPN21	11099	6865.56	7636.37	16511	2635.81	0.00507425	0.0434987	N
FER1L6	654463	3452.8	2676.38	12476.6	7754.1	0.00508371	0.0435318	N
STX11	8676	7009.67	5520.22	15348.8	5775.09	0.00508544	0.0435318	N
CHI3L2	1117	9220.7	5867.04	16740	4498.16	0.00510764	0.04364	N
FAM180A	389558	7754.22	5496.29	15687	5187.44	0.0051091	0.04364	N
C6orf118	168090	6958.9	7062.57	15950.5	5305.17	0.00512764	0.043767	N
TCEAL8	90843	11747.2	5434.61	18076	2077.4	0.00514572	0.0438897	N
GLTSCR2	29997	7269.3	4946.61	13451.7	3481.7	0.00516097	0.0439882	N
TSC22D3	1831	9869.7	6678.19	17686	2914.88	0.00516977	0.0440057	N
FLJ40852	285962	8930	6700.64	16902.1	3568.4	0.00517043	0.0440057	N
CD247	919	8569	6125.47	16571.1	5010.98	0.00518008	0.0440291	N
PODN	127435	9428.11	5291.62	16483.4	3875.71	0.00518059	0.0440291	N
LRRFIP1	9208	11227.3	6245.26	18654.4	3336.52	0.00519745	0.0440778	N
NR3C1	2908	9383.8	5237.52	16092.7	4046.22	0.00520979	0.0441509	N
TTC29	83894	6509.1	6541.81	14949.3	5175.25	0.00522168	0.0442202	N
CAV3	859	8478.8	5232.84	16111	5506.05	0.00522846	0.0442461	N
C14orf180	400258	6765.1	5786.29	15823.4	6875.27	0.00524137	0.0443237	N
DUSP18	150290	5517.7	7143.16	13927.7	3512.55	0.00525528	0.0444097	N
CCDC50	152137	9249.4	5768.99	16970.4	5064.9	0.00526279	0.0444128	N
PAX8	7849	9036.7	6302.36	16761.8	4125.2	0.00526311	0.0444128	N
OR6N1	128372	6910.8	4763.04	14258.4	5537.82	0.00528449	0.0445615	N
PID1	55022	10054.7	5857.35	16804.6	1370.18	0.00529743	0.0446219	N
HAVCR2	84868	8387.5	6004.8	16282	5046.19	0.00529958	0.0446219	N
WDR38	401551	6958.9	7062.57	15557.4	4494.13	0.00530292	0.0446219	N
CNTNAP1	8506	10629.9	5896.64	17464.9	2283.95	0.00531156	0.044663	N
SIGLEC6	946	8205	6020.78	16437.4	5583.93	0.00532528	0.0447467	N
FAM175A	84142	11877	5654.05	18483.1	2611.61	0.00534775	0.0448174	N
GYPA	2993	8302	6003.83	15553.2	3685.05	0.00535212	0.0448174	N
B3GNT8	374907	9404.2	4420.75	15232.2	3757.74	0.00535506	0.0448174	N
ZFAND6	54469	11305.3	6011.83	18233.2	1925.04	0.00535632	0.0448174	N
MSR1	4481	8662.6	5364.11	16040.7	5058.58	0.00538316	0.0449202	N
C1orf189	388701	5765.1	5556.43	13009.1	4592.62	0.00538717	0.0449202	N
FKBP15	23307	7999.4	5910.99	15237.5	3920.23	0.005399	0.0449207	N
TCTN1	79600	7717.1	7245.85	16186	3431.97	0.00539927	0.0449207	N
MYBPC2	4606	8556.9	6265.12	16870.2	5077.59	0.00540731	0.0449276	N
SEC14L4	284904	9620.1	5457.46	16533.2	4155.86	0.00545702	0.045248	N
KLF9	687	7336.7	6958.76	15679.6	4160.54	0.0054573	0.045248	N
SPINK4	27290	8775.5	5984.71	15930.2	3519.76	0.00546567	0.0452637	N
IKZF1	10320	7949.3	6739.56	15989.8	3913.88	0.00547062	0.0452637	N
CAPN11	11131	8230.8	6736.9	16234	3802.8	0.00547707	0.0452855	N
VPS39	23339	6777.3	3819.07	14560.5	6517.76	0.00548563	0.0453247	N
ARRB2	409	5641.7	6137.7	13851.6	5472.63	0.00551821	0.0455612	N
PYHIN1	149628	7708.1	5475.69	16981.9	6880.04	0.00552192	0.0455612	N
PTPRN2	5799	8502.7	6320.47	16846.1	5455.58	0.00552609	0.045564	N
MSRA	4482	10696.6	5047.36	17070.9	3831.83	0.00553606	0.0456146	N
FAM92B	339145	6736.3	6763.08	14531.3	2712.36	0.00554782	0.0456798	N
BFAR	51283	6754	3385.57	14012.4	6144.51	0.00556472	0.0457045	N
BTN3A3	10384	9583.56	6019.89	17161	3152.85	0.00557384	0.0457045	N
ABI3BP	25890	7888.44	7189.12	17077.1	4397.38	0.00557586	0.0457045	N
MTIF3	219402	7571.9	4184.79	14439.3	5413.79	0.00557632	0.0457045	N
KLHL33	123103	6383.22	5885.96	15177	6194.94	0.00559645	0.0457323	N
DHRS9	10170	10884.5	5560.45	17464.5	3130.29	0.00560443	0.0457323	N
ITGA6	3655	11592.9	5715.66	18327.9	3115.23	0.00560545	0.0457323	N
CCL19	6363	10204.3	7230.88	18554.6	3129.55	0.0056098	0.0457323	N
DAZ1	1617	9265	6430.49	16751.3	3123.59	0.00560999	0.0457323	N
FIGF	2277	7162.6	8027.49	16437.9	3522.53	0.00561867	0.0457323	N
LGI4	163175	7292.7	7154.08	15512.6	2796.26	0.00562066	0.0457323	N
ARAP3	64411	7542.1	8922.13	17739.4	2820.71	0.00562348	0.0457323	N
UCN3	114131	9348.4	4194.2	14837.9	3566.6	0.00563403	0.0457868	N
ACSBG1	23205	7851.3	6786.15	15653.9	2749.67	0.00564744	0.0458113	N
CLEC1A	51267	5435.4	6444.81	13944.6	5611.21	0.00564862	0.0458113	N
MUC6	4588	7933.6	5940.64	15292.8	4257	0.00565398	0.0458234	N
LOC149620	149620	7436.4	7019.39	16351.3	5486.15	0.00566282	0.0458587	N
C5orf49	134121	6504.3	6370.67	14018.3	3543.68	0.00566604	0.0458587	N
BMP2	650	13474.7	4374.04	18594.6	2289.56	0.00567625	0.04591	N
ALDH9A1	223	9607.2	5341.76	15776.3	2392.86	0.00568121	0.0459189	N
CCDC11	220136	6520.5	6532.33	14750.3	4984.45	0.00568613	0.0459274	N
RAP1GDS1	5910	12887.3	4982.44	19160.9	3797.78	0.00569564	0.0459582	N
TMEM132D	121256	10497.6	4565.66	16902.1	4566.24	0.00570529	0.0459582	N
TMEM173	340061	10125.2	5706.39	17495.6	3832.42	0.00570638	0.0459582	N
KLC4	89953	7299.5	6555.22	15145	4040.7	0.00571297	0.0459582	N
NPC2	10577	10234.9	6148.59	17548.4	3654.55	0.00571315	0.0459582	N
SEPP1	6414	11017.8	6073.69	18055.4	2954.74	0.00578588	0.0463237	N
AADAC	13	7816.22	6485.46	15858.9	2874.8	0.00579079	0.0463318	N
LRRC46	90506	6107	5797.6	13881.2	5297.31	0.00582348	0.0465307	N
CA2	760	7585.5	6095.15	15569.8	4922.19	0.00584558	0.0466445	N
FNDC5	252995	10031.8	4680.91	16489.9	4131.2	0.00585643	0.0466684	N
FOXP3	50943	6933.2	3328.4	15128.4	7123.92	0.00593135	0.0472021	N
LTA4H	4048	6355.8	3375.77	13540.9	6149.4	0.00595505	0.0473205	N
IFT46	56912	9536.1	6654.6	17321.6	3690.33	0.0059559	0.0473205	N
SHISA3	152573	11039.9	4530.76	17631.9	4596.64	0.00596105	0.0473205	N
NLRC3	197358	10526.6	4816.2	16402.9	3353.7	0.00596216	0.0473205	N
ZNF763	284390	7230.2	8005.74	16628.6	4589.71	0.00600229	0.0474438	N
PBXIP1	57326	10609.5	5572.83	17020.2	2667.18	0.00600397	0.0474438	N
DIAPH2	1730	11867.3	5582.43	18445.6	3286.31	0.00601216	0.0474438	N
MAGI1	9223	7284.6	6272.34	14746.6	3904.23	0.0060124	0.0474438	N
ELL3	80237	9897.3	4424.03	15573.2	3657.42	0.00601364	0.0474438	N
HS3ST5	222537	9131.1	5616.43	16307	4598.83	0.00604374	0.047555	N
GZMK	3003	9123.1	5404.35	17550	6597.34	0.00606098	0.0475961	N
GRM7	2917	8022.8	7026.66	17079.5	5903.9	0.00606599	0.047604	N
RNF103	7844	8050.5	5058.02	15300.6	5367.71	0.00608353	0.0476963	N
FAM162B	221303	6780.1	6696.06	14376.5	2632.52	0.00608578	0.0476963	N
RGS9	8787	6818.5	7893.01	15747	2901.38	0.00610434	0.0478102	N
ALDH3A2	224	8656.4	5983.78	16470.2	5221.42	0.00612626	0.0478243	N
GPR146	115330	7199.8	7495.72	15646.2	2580.44	0.00618173	0.048194	N
VWA3A	146177	5537.6	5791.35	13774.5	6088.88	0.00619726	0.0482491	N
GPR25	2848	8018.3	5440.99	15026.8	4604	0.00620105	0.0482491	N
FMN1	342184	10038.2	5488.67	16883.1	4227.61	0.00620859	0.0482491	N
LRRC70	100130733	7884.3	5922.24	15631.4	5216.67	0.00621033	0.0482491	N
MAFF	23764	8120.7	5842.08	15203.9	3806.83	0.00621985	0.0482491	N
DARC	2532	6596.11	7704.59	16013.6	3146.41	0.00622128	0.0482491	N
LRRC43	254050	7600	7506.07	16254.8	3920.83	0.00623991	0.0483364	N
KIAA0556	23247	7750.3	7209.04	16063.7	3774.22	0.00624475	0.0483364	N
ARHGEF3	50650	8610.44	6543.14	16606.8	2751.77	0.00625534	0.0483869	N
OSTF1	26578	12507.6	4749.74	18053.9	2751.78	0.00627582	0.0485137	N
MGLL	11343	9393.1	5390.21	15892.5	3699.43	0.00629971	0.0486351	N
RAB27A	5873	10228.8	5303.94	16607.1	3607.3	0.0063219	0.0487312	N
MAB21L1	4081	8056.8	5655.08	15232.6	4628.86	0.00632447	0.0487312	N
IL15RA	3601	12356.5	4326.41	17829.1	3511.89	0.00633448	0.0487768	N
CYB5D1	124637	5687.3	6074.25	13416.8	5020.7	0.00635165	0.0488528	N
SLCO3A1	28232	13303.3	3486.22	17636.6	2686.34	0.00635257	0.0488528	N
CNTN3	5067	8818.7	5823.49	15606.5	3387.01	0.00637378	0.0489257	N
TMEM140	55281	5201.7	5475.78	13464.7	6423.11	0.00637441	0.0489257	N
CEACAM21	90273	8581.78	5861.34	16445.4	4946.15	0.00638609	0.04895	N
MAOA	4128	9260.9	5825.3	16156.5	3709.24	0.0063899	0.04895	N
RILP	83547	9811.4	6462.42	17287.3	3584.48	0.00640338	0.0489597	N
TXNRD2	10587	8116.4	3597.23	14420.1	5244.95	0.00642891	0.0490587	N
JPH1	56704	9739.3	5741.35	16768	4245.22	0.00647805	0.049402	N
GRID1	2894	7918.2	7369.74	16175.7	2745.41	0.00648228	0.0494026	N
DCTN6	10671	12606.6	3853.57	17368	2950.53	0.00652369	0.0496115	N
SLC14A1	6563	8532.6	6701.44	16027.7	2444.75	0.0065264	0.0496115	N
ETS1	2113	8387.5	6253.24	15710.1	3836.72	0.0065505	0.0497311	N
LILRA6	79168	4561.9	5300.18	12898.7	6674.32	0.00655686	0.0497475	N
C6orf25	80739	7612.2	6552.61	15419.6	4391.43	0.00656974	0.0497817	N
CD2	914	9458	5767.08	16746.9	4746.22	0.00657842	0.0498157	N
ASPG	374569	9608.7	5812.35	16309	3244.64	0.00658447	0.0498298	N
FAM179A	165186	6467.3	6740.72	14510.4	4567.7	0.00661637	0.049967	N
NRBF2	29982	13213.7	3637.06	18230.7	3675.36	0.00662382	0.049967	N
SGPP1	81537	13183.4	4729.7	18617.8	2600.31	0.00663599	0.0499699	N
