# Supplementary material for: Survival-Critical Genes Associated with Copy Number Alterations in Lung Adenocarcinoma
Source: Cancers (Basel). 2021 May 25;13(11):2586. doi: 10.3390/cancers13112586 (PMC8197496; doi:10.3390/cancers13112586)
Supplement: Supplementary file 1 [file cancers-13-02586-s001.zip › Table S3ins v3.2.xlsx]

## Sheet: annot
		High expression group (n=10)		Low expression group (n=10)		t.test				Survival
Hugo_Symbol	Entrez_Gene_Id	Average # of CNVs	SD	Average # of CNVs	SD	pvalue	p.adjust.qvalue	HE_increase		p_value	p_value_BH	p_value_qvalue	Approved.symbol	Approved.name	Alias.symbols
KLHL7	55975	9330.4	1686.32	1350.8	2256.67	8.93655e-08	0.00039523	Y		0.0699197	0.999718	0.999718	KLHL7	kelch like family member 7	KLHL6, SBBI26, RP42
KPNA2	3838	9683	2190.53	1992.4	2407.51	6.75682e-07	0.000906117	Y		0.556979	0.999718	0.999718	KPNA2	karyopherin subunit alpha 2	SRP1alpha, IPOA1, QIP2
TAF6	6878	10010.2	1701.67	4577.8	1803.67	1.81798e-06	0.00159125	Y		0.809583	0.999718	0.999718	TAF6	TATA-box binding protein associated factor 6	TAFII70, TAFII80, MGC:8964, TAFII85
FAM126A	84668	8918.3	1801.97	3151.7	2073.57	3.45705e-06	0.0021785	Y		0.258644	0.999718	0.999718	FAM126A	family with sequence similarity 126 member A	DRCTNNB1A, HCC, HYCC1, hyccin
GINS1	9837	8736.7	2704.52	1617	2297.4	6.3285e-06	0.00299099	Y		0.68982	0.999718	0.999718	GINS1	GINS complex subunit 1	KIAA0186, PSF1
PRR19	284338	8930.8	2927.34	1904.7	1703.95	1.07995e-05	0.00386254	Y		0.0481019	0.995507	0.995507	PRR19	proline rich 19	MGC70924
FGF11	2256	9540.1	1724.12	3924.1	2351.47	1.36347e-05	0.00440082	Y		0.380501	0.999718	0.999718	FGF11	fibroblast growth factor 11	FHF3, FLJ16061, MGC45269, MGC102953
HIST2H2BA	337875	10523.4	1834.44	3769.2	2882.82	1.43582e-05	0.00447783	Y		0.305478	0.999718	0.999718	NA	NA	NA
BRWD3	254065	10018	2105.06	4177.2	2462.06	2.28532e-05	0.00599349	Y		0.298994	0.999718	0.999718	BRWD3	bromodomain and WD repeat domain containing 3	FLJ38568, MRX93
PEX10	5192	9908.1	1756.15	5078.3	2041.84	2.41923e-05	0.00605219	Y		0.0774382	0.999718	0.999718	PEX10	peroxisomal biogenesis factor 10	RNF69
MAPRE1	22919	10173.6	2206.57	3522.4	2941.64	2.68596e-05	0.00623587	Y		0.00965097	0.728016	0.728016	MAPRE1	microtubule associated protein RP/EB family member 1	EB1
COL2A1	1280	10415.7	2530.8	3342.2	3065.62	2.78254e-05	0.00634872	Y		0.424385	0.999718	0.999718	COL2A1	collagen type II alpha 1 chain	STL1
HSPE1	3336	9891.6	2335.39	2072.8	3625.79	3.60151e-05	0.00694	Y		0.625408	0.999718	0.999718	HSPE1	heat shock protein family E (Hsp10) member 1	CPN10, GroES, HSP10, EPF
SNX15	29907	8155.5	1478.55	3531.9	2133.68	3.72345e-05	0.00694	Y		0.299621	0.999718	0.999718	SNX15	sorting nexin 15	NA
C17orf69	147081	9258.1	2155.74	4220.8	1997.31	3.84785e-05	0.00697537	Y		NA	NA	NA	NA	NA	NA
FBXL19	54620	8831.2	1568.51	4673.3	1843.45	4.01432e-05	0.00706081	Y		0.0341059	0.920283	0.920283	FBXL19	F-box and leucine rich repeat protein 19	DKFZp434K0410, Fbl19, JHDM1C, CXXC11
CTPS	1503	9494.6	3321.37	2434.5	2358.51	4.77714e-05	0.00734503	Y		NA	NA	NA	NA	NA	NA
TRIP13	9319	8653.9	2859.92	2683.3	1783.97	4.94985e-05	0.00735994	Y		0.72337	0.999718	0.999718	TRIP13	thyroid hormone receptor interactor 13	16E1BP
CAMK2B	816	10485	1882.49	4303.9	2968.93	5.16053e-05	0.00750879	Y		0.533613	0.999718	0.999718	CAMK2B	calcium/calmodulin dependent protein kinase II beta	CAM2, CAMK2, CaMKIIâ•¬â–“
IGF2BP3	10643	10445	1609.99	3822.4	3194.87	5.16344e-05	0.00750879	Y		0.469801	0.999718	0.999718	IGF2BP3	insulin like growth factor 2 mRNA binding protein 3	IMP-3, CT98, IMP3
XRCC3	7517	10559.5	2091.59	5516	2223.35	5.78993e-05	0.00799309	Y		0.926436	0.999718	0.999718	XRCC3	X-ray repair cross complementing 3	NA
MRPS17	51373	8946.9	2592.2	2240.5	3105.43	6.09042e-05	0.00807196	Y		0.00229026	0.480203	0.480203	MRPS17	mitochondrial ribosomal protein S17	HSPC011, RPMS17, MRP-S17
C16orf75	116028	9102.3	2219.71	2649.2	3101.41	6.09968e-05	0.00807196	Y		NA	NA	NA	NA	NA	NA
BIRC5	332	9089.9	1885.59	2954.5	3009.13	6.3495e-05	0.0081235	Y		0.526779	0.999718	0.999718	BIRC5	baculoviral IAP repeat containing 5	EPR-1, survivin
MRPL9	65005	8598.9	1739.03	2221	2863.88	6.43168e-05	0.0081235	Y		0.402573	0.999718	0.999718	MRPL9	mitochondrial ribosomal protein L9	NA
EXOSC10	5394	9418.4	1763.93	4687.6	2241.14	6.50694e-05	0.0081235	Y		0.0357437	0.94847	0.94847	EXOSC10	exosome component 10	PM-Scl, PM/Scl-100, Rrp6p, RRP6, p2, p3, p4
C1orf163	65260	8594.2	2277.42	2701	2832.28	8.08859e-05	0.00899686	Y		NA	NA	NA	NA	NA	NA
PNO1	56902	9053.1	2388.58	2820.3	3010.57	8.20593e-05	0.00904938	Y		0.749928	0.999718	0.999718	PNO1	partner of NOB1 homolog	RRP20
PSMC3IP	29893	9662.5	2484.87	3414.2	2987.82	8.53186e-05	0.00925457	Y		0.991285	0.999718	0.999718	PSMC3IP	PSMC3 interacting protein	TBPIP, GT198, HUMGT198A, Hop2
ELOVL5	60481	10064	1455.23	3426.2	3366.75	8.8318e-05	0.0094254	Y		0.565978	0.999718	0.999718	ELOVL5	ELOVL fatty acid elongase 5	HELO1, dJ483K16.1
AURKA	6790	9200.6	2537.52	2947.2	2995.04	9.25566e-05	0.00979872	Y		0.0978534	0.999718	0.999718	AURKA	aurora kinase A	BTAK, AurA, STK7, ARK1, PPP1R47, AIK
FAM64A	54478	9133.2	2863.22	3082.1	2624.3	0.000111127	0.0109831	Y		0.241174	0.999718	0.999718	NA	NA	NA
NUDT1	4521	9457.3	3036.4	3285.8	2499.67	0.000111717	0.0109831	Y		0.940594	0.999718	0.999718	NUDT1	nudix hydrolase 1	NA
MDC1	9656	10813.4	1600.58	5565.9	2740.81	0.000114026	0.0110952	Y		0.985301	0.999718	0.999718	MDC1	mediator of DNA damage checkpoint 1	NFBD1, KIAA0170, Em:AB023051.5
RDH11	51109	8759.4	2332.26	3931.4	2077.9	0.000122801	0.0115254	Y		0.438144	0.999718	0.999718	RDH11	retinol dehydrogenase 11	MDT1, SDR7C1, ARSDR1
HPRT1	3251	7989.9	2452.5	2942.4	2155.69	0.000123717	0.0115296	Y		0.637511	0.999718	0.999718	HPRT1	hypoxanthine phosphoribosyltransferase 1	HGPRT
CBX1	10951	8442.6	3227.77	2390.9	1748.82	0.000135649	0.0120477	Y		0.994026	0.999718	0.999718	CBX1	chromobox 1	HP1Hs-beta, M31, MOD1, CBX, HP1-BETA
RNF220	55182	9652.3	2498.95	4673	2093.85	0.000145717	0.0125216	Y		0.478086	0.999718	0.999718	RNF220	ring finger protein 220	FLJ10597
TIPRL	261726	8696.2	2588.42	2288	3287.44	0.000150861	0.0126264	Y		0.408007	0.999718	0.999718	TIPRL	TOR signaling pathway regulator	MGC3794, dJ69E11.3, TIP41, TIPRL1
TSFM	10102	8442.7	1944.75	3473.56	2368.9	0.000152349	0.0126264	Y		0.709986	0.999718	0.999718	TSFM	Ts translation elongation factor, mitochondrial	EF-Tsmt, EF-TS
PLEKHA8	84725	8798.4	2671.85	2931.6	2832.07	0.000156161	0.0127565	Y		0.87316	0.999718	0.999718	PLEKHA8	pleckstrin homology domain containing A8	FAPP2, MGC3358
POFUT2	23275	10026.1	2050.36	4649.8	2838.2	0.00016421	0.013069	Y		0.454916	0.999718	0.999718	POFUT2	protein O-fucosyltransferase 2	KIAA0958, FUT13
DBN1	1627	9233.9	2678.05	3463.9	2768.26	0.000164925	0.013069	Y		0.426043	0.999718	0.999718	DBN1	drebrin 1	NA
UCHL5	51377	8340.6	3244.76	1520.4	3227.88	0.000173733	0.013524	Y		0.742671	0.999718	0.999718	UCHL5	ubiquitin C-terminal hydrolase L5	UCH37, CGI-70, INO80R
KPTN	11133	8583.4	2700.91	3351.3	2255.27	0.000192234	0.0145896	Y		0.993431	0.999718	0.999718	KPTN	kaptin, actin binding protein	20000
KIF2C	11004	9928.7	2724.22	3288.3	3520.65	0.000200842	0.014715	Y		0.879576	0.999718	0.999718	KIF2C	kinesin family member 2C	MCAK, CT139
CENPI	2491	8181.2	3096.43	2252.8	2538.44	0.00020393	0.014715	Y		0.568218	0.999718	0.999718	CENPI	centromere protein I	LRPR1, CENP-I, Mis6
C8orf39	55472	9163.9	2362.18	3793.5	2770.74	0.000205165	0.014715	Y		NA	NA	NA	NA	NA	NA
C19orf26	255057	9977.2	2267.65	4077.4	3270.27	0.000245602	0.0164982	Y		0.92373	0.999718	0.999718	NA	NA	NA
SPDYE8P	389517	10259.4	1971.7	5088.1	2880.33	0.000251757	0.0166581	Y		0.968507	0.999718	0.999718	NA	NA	NA
UNK	85451	10239.3	1423.99	5041	2973.35	0.000253443	0.0166862	Y		0.43337	0.999718	0.999718	UNK	unk zinc finger	KIAA1753
MUCL1	118430	10048.7	2072.53	4344.3	3219.28	0.000261316	0.0168918	Y		0.0959724	0.999718	0.999718	MUCL1	mucin like 1	SBEM
CLTCL1	8218	8910.3	2468.31	3177.4	3114.01	0.000272226	0.0170827	Y		0.246963	0.999718	0.999718	CLTCL1	clathrin heavy chain like 1	CLTD, CLH22, CHC22
ZIK1	284307	10293.1	2480.73	5342	2459.21	0.000288147	0.0174475	Y		0.187711	0.999718	0.999718	ZIK1	zinc finger protein interacting with K protein 1	ZNF762
TRAIP	10293	8968.8	2215.05	3553.7	3017.8	0.000288739	0.0174475	Y		0.419246	0.999718	0.999718	TRAIP	TRAF interacting protein	TRIP, RNF206
POU4F1	5457	9075.2	2875.03	3673	2490.61	0.00029569	0.0177211	Y		0.0106142	0.75159	0.75159	POU4F1	POU class 4 homeobox 1	RDC-1
OSTCL	202459	7480.6	2105.65	2566.8	2707.75	0.000297284	0.0177211	Y		NA	NA	NA	NA	NA	NA
CHAF1B	8208	9074	2508.1	3083.8	3337.67	0.000303842	0.0179503	Y		0.632817	0.999718	0.999718	CHAF1B	chromatin assembly factor 1 subunit B	CAF1P60, CAF-1, CAF1, CAF1A, MPP7, MPHOSPH7
KIAA1958	158405	7999.9	2984.61	2742	2116.83	0.000320998	0.0186311	Y		0.273084	0.999718	0.999718	KIAA1958	KIAA1958	FLJ39294
ERH	2079	8388.2	2177.4	3091.6	3023.33	0.000348547	0.019796	Y		0.581657	0.999718	0.999718	ERH	ERH mRNA splicing and mitosis factor	DROER
MRPL3	11222	8126.9	3002.62	2206.9	3068	0.000377033	0.0205327	Y		0.835818	0.999718	0.999718	MRPL3	mitochondrial ribosomal protein L3	MRL3
PSMB3	5691	9085.6	2541.9	3120.8	3465.26	0.000426894	0.0216447	Y		0.493984	0.999718	0.999718	PSMB3	proteasome 20S subunit beta 3	HC10-II, MGC4147
RGPD5	84220	9219.1	1994.97	4050.3	3103.9	0.000461718	0.0229703	Y		0.993716	0.999718	0.999718	RGPD5	RANBP2 like and GRIP domain containing 5	RGP5, BS-63, DKFZp686I1842
LOC401010	401010	8714.3	2983.33	3566.9	2347.41	0.000494376	0.0237901	Y		0.994963	0.999718	0.999718	NA	NA	NA
RRM2	6241	8630.9	2570.75	3213.3	3095.68	0.000506292	0.0240142	Y		0.13812	0.999718	0.999718	RRM2	ribonucleotide reductase regulatory subunit M2	FLJ25102
ZNF284	342909	8658	2238.41	3444.7	3108.15	0.000521156	0.0242541	Y		0.153122	0.999718	0.999718	ZNF284	zinc finger protein 284	DKFZp781F1775
TDRKH	11022	9559	1877.11	3357.3	3872.03	0.000536726	0.0246656	Y		0.429207	0.999718	0.999718	TDRKH	tudor and KH domain containing	TDRD2
ARHGAP33	115703	9909.9	2698.6	5082.5	2439.33	0.000553076	0.0250654	Y		0.0339631	0.92027	0.92027	ARHGAP33	Rho GTPase activating protein 33	FLJ39019, TCGAP
ZNF193	7746	9226	2126.76	3530.6	3529.3	0.000566784	0.0253044	Y		NA	NA	NA	NA	NA	NA
PCGF2	7703	10597	2771.51	4276	3793.35	0.000569641	0.0253044	Y		0.890239	0.999718	0.999718	PCGF2	polycomb group ring finger 2	MEL-18
MTF2	22823	10462	1908.49	5032.2	3399.97	0.000584977	0.0256075	Y		0.343557	0.999718	0.999718	MTF2	metal response element binding transcription factor 2	M96, PCL2, TDRD19A
NASP	4678	10683	1573.24	4286.9	4043.06	0.000593915	0.0257067	Y		0.0148559	0.763655	0.763655	NASP	nuclear autoantigenic sperm protein	FLB7527, FLJ31599, FLJ35510, MGC19722, MGC20372, MGC2297, DKFZp547F162, PRO1999
CDC6	990	10610.7	1736.63	5163.7	3460.46	0.000625553	0.0265327	Y		0.325185	0.999718	0.999718	CDC6	cell division cycle 6	NA
HAUS8	93323	8948.4	3426.1	3486.3	2058.83	0.00062786	0.0265455	Y		0.731628	0.999718	0.999718	HAUS8	HAUS augmin like complex subunit 8	MGC20533, NY-SAR-48
PSMB4	5692	8922.1	2147.68	2548.7	4050.53	0.000641575	0.0267831	Y		0.431982	0.999718	0.999718	PSMB4	proteasome 20S subunit beta 4	HN3, PROS26
GATC	283459	8204.1	1847.92	4585.5	2090.39	0.000688782	0.0279654	Y		0.825165	0.999718	0.999718	GATC	glutamyl-tRNA amidotransferase subunit C	FLJ37000, 15E1.2
CARHSP1	23589	7324.9	2607.3	2771.9	2355.87	0.000688916	0.0279654	Y		0.850207	0.999718	0.999718	CARHSP1	calcium regulated heat stable protein 1	CRHSP-24, CSDC1
MLLT11	10962	9283.6	2433.91	3437.1	3658.09	0.000696813	0.028028	Y		0.39653	0.999718	0.999718	MLLT11	MLLT11 transcription factor 7 cofactor	AF1Q
RAG1AP1	55974	8783.6	2764.79	2998.2	3481.87	0.000713545	0.0285306	Y		NA	NA	NA	NA	NA	NA
POC1A	25886	9144.5	2298.47	4075.9	3165.8	0.000801295	0.030647	Y		0.768625	0.999718	0.999718	POC1A	POC1 centriolar protein A	DKFZP434C245
FKBP9L	360132	7888.2	2826.1	3568.3	1517.97	0.00082073	0.0309701	Y		0.000524305	0.293158	0.293158	NA	NA	NA
WDHD1	11169	8366.5	2313.98	2840.3	3539.01	0.000829673	0.0311032	Y		0.0887549	0.999718	0.999718	WDHD1	WD repeat and HMG-box DNA binding protein 1	AND-1, CTF4, CHTF4
KIF18B	146909	9325.7	2961.25	3622.1	3377.36	0.000835615	0.0311994	Y		0.726881	0.999718	0.999718	KIF18B	kinesin family member 18B	NA
MMD	23531	8024.6	1883.24	3276.7	3073.71	0.000838025	0.0311994	Y		0.0654036	0.999718	0.999718	MMD	monocyte to macrophage differentiation associated	MMA, PAQR11
MSH6	2956	8826.4	3076.41	3160.5	3277.44	0.000872469	0.0320121	Y		0.57201	0.999718	0.999718	MSH6	mutS homolog 6	NA
DBF4	10926	8247	1951.05	3875.5	2790.11	0.000898384	0.0320121	Y		0.332547	0.999718	0.999718	DBF4	DBF4 zinc finger	ASK, chif, ZDBF1, DBF4A
ASF1B	55723	9121.2	2811.26	3882.5	3081.32	0.000907122	0.0320121	Y		0.530599	0.999718	0.999718	ASF1B	anti-silencing function 1B histone chaperone	FLJ10604
FAM161A	84140	10743.7	2190.49	5687.8	3276.21	0.000947786	0.0331811	Y		0.583984	0.999718	0.999718	FAM161A	FAM161 centrosomal protein A	FLJ13305
ORC1L	4998	10497.4	1400.93	4136.5	4306.32	0.00101777	0.0349833	Y		NA	NA	NA	NA	NA	NA
NEU4	129807	9445.8	2609.39	4241.5	3253.42	0.00102276	0.0350639	Y		0.415122	0.999718	0.999718	NEU4	neuraminidase 4	NA
RBM4	5936	10283.6	865.904	7170.7	2116.87	0.00103819	0.0353196	Y		0.838794	0.999718	0.999718	RBM4	RNA binding motif protein 4	LARK, RBM4A, ZCRB3A, ZCCHC21
PFDN2	5202	7808.2	3710.24	1913.78	2715.31	0.00103823	0.0353196	Y		0.596945	0.999718	0.999718	PFDN2	prefoldin subunit 2	NA
DCAF12L2	340578	9759.3	2080.09	4437.3	3563.14	0.00105403	0.0354922	Y		0.0369977	0.951517	0.951517	DCAF12L2	DDB1 and CUL4 associated factor 12 like 2	NA
PTPRN	5798	9193.3	2308.54	3778.9	3584.38	0.00107334	0.0356427	Y		0.41974	0.999718	0.999718	PTPRN	protein tyrosine phosphatase receptor type N	IA-2, ICA512
LOC100132354	100132354	8227.6	2758.17	3213.9	3007.62	0.00109767	0.0360444	Y		0.274416	0.999718	0.999718	LINC01512	long intergenic non-protein coding RNA 1512	LOC100132354, TCONS_00011120, HI-LNC77
TADA2A	6871	10169.8	2652.6	4836.1	3391.15	0.00110714	0.0362655	Y		0.0915908	0.999718	0.999718	TADA2A	transcriptional adaptor 2A	ADA2, hADA2, ADA2A
PTCD1	26024	9185.8	2613.91	5026.7	2139.39	0.00113214	0.0369929	Y		0.599331	0.999718	0.999718	PTCD1	pentatricopeptide repeat domain 1	KIAA0632
CACYBP	27101	8585.3	2916.86	2655.5	3815.54	0.00115866	0.0373977	Y		0.262887	0.999718	0.999718	CACYBP	calcyclin binding protein	SIP, S100A6BP
CASKIN1	57524	8621.9	2715.52	3660.5	3024.42	0.00116818	0.0375218	Y		0.46274	0.999718	0.999718	CASKIN1	CASK interacting protein 1	KIAA1306, ANKS5A
PHLPP2	23035	9557.11	1800.82	5096.3	2981.79	0.00118111	0.0377747	Y		0.950485	0.999718	0.999718	PHLPP2	PH domain and leucine rich repeat protein phosphatase 2	KIAA0931, PPM3B
POLR2F	5435	7010.9	2155.09	3196	2276.71	0.00118344	0.0377747	Y		0.992881	0.999718	0.999718	POLR2F	RNA polymerase II, I and III subunit F	RPB6, HRBP14.4
EXOC7	23265	9287.2	1695.9	5484.1	2538.4	0.00121108	0.0382501	Y		0.726645	0.999718	0.999718	EXOC7	exocyst complex component 7	EXO70, KIAA1067, YJL085W, Exo70p, BLOM4
PSMC4	5704	9210.7	1966.97	4028.2	3554.28	0.00122378	0.038559	Y		0.744132	0.999718	0.999718	PSMC4	proteasome 26S subunit, ATPase 4	TBP7, S6, MGC8570, MGC13687, MGC23214, TBP-7
ASTE1	28990	10154.7	2690.21	5309.2	2978.6	0.0012806	0.0392285	Y		0.0875664	0.999718	0.999718	ASTE1	asteroid homolog 1	HT001
PSME4	23198	9270.5	2846.88	4563	2675.06	0.00128807	0.0393662	Y		0.314847	0.999718	0.999718	PSME4	proteasome activator subunit 4	PA200, KIAA0077
PHF10	55274	8991.3	2361.19	4604.1	2757.37	0.00129522	0.0394028	Y		0.591126	0.999718	0.999718	PHF10	PHD finger protein 10	FLJ10975, XAP135, BAF45a
LOC148413	148413	8680.7	3031.59	4108.3	2184.97	0.0013098	0.0397548	Y		0.223087	0.999718	0.999718	NA	NA	NA
NIPSNAP1	8508	8283.5	3157.8	2533.7	3584.64	0.00132501	0.0399102	Y		0.121067	0.999718	0.999718	NIPSNAP1	nipsnap homolog 1	NA
C5orf34	375444	8786.9	3016.52	4012.3	2566.77	0.00132698	0.0399102	Y		0.0546261	0.999718	0.999718	C5orf34	chromosome 5 open reading frame 34	FLJ32363
KLHL11	55175	10326.6	1926.9	4894	3794.22	0.00133954	0.0401967	Y		0.234468	0.999718	0.999718	KLHL11	kelch like family member 11	FLJ10572
CENPL	91687	6472.8	2757.37	1846.2	2706.19	0.00135098	0.0402026	Y		0.724975	0.999718	0.999718	CENPL	centromere protein L	dJ383J4.3, FLJ31044
CDC34	997	8505.2	2368.57	4100.8	2792.26	0.0013531	0.0402026	Y		0.777101	0.999718	0.999718	CDC34	cell division cycle 34, ubiqiutin conjugating enzyme	E2-CDC34, UBE2R1, UBC3
HLTF	6596	9402	3114.72	3799	3485.17	0.00136422	0.0402026	Y		0.200664	0.999718	0.999718	HLTF	helicase like transcription factor	HIP116A, HLTF1, RNF80
DHCR7	1717	9727.1	2704.86	4081.6	3768.44	0.00137341	0.0402026	Y		0.920951	0.999718	0.999718	DHCR7	7-dehydrocholesterol reductase	NA
DLL3	10683	9000	3115.26	3497.3	3385.41	0.00137814	0.0402026	Y		0.428146	0.999718	0.999718	DLL3	delta like canonical Notch ligand 3	SCDO1
UHRF1BP1	54887	9617.2	2473.77	4741	3194.08	0.00138723	0.0402583	Y		0.461951	0.999718	0.999718	UHRF1BP1	UHRF1 binding protein 1	FLJ20302, dJ349A12.1, ICBP90
NFKBIL2	4796	9733	2802.88	4326.9	3519.93	0.00141471	0.0407876	Y		NA	NA	NA	NA	NA	NA
PQLC2	54896	8553	3222.52	3750.4	2301.77	0.0014197	0.0408422	Y		0.527502	0.999718	0.999718	NA	NA	NA
PIKFYVE	200576	10337.3	1769.84	5432.4	3456.03	0.00143947	0.0411497	Y		0.979965	0.999718	0.999718	PIKFYVE	phosphoinositide kinase, FYVE-type zinc finger containing	MGC40423, KIAA0981, PIP5K, p235, ZFYVE29, FAB1
DDOST	1650	9328	3709.5	3452.4	3247.54	0.00144282	0.0411497	Y		0.281237	0.999718	0.999718	DDOST	dolichyl-diphosphooligosaccharide--protein glycosyltransferase non-catalytic subunit	OST, KIAA0115, OST48, WBP1, GATD6
MGC57346	401884	8575.1	2539.88	4183.4	2688.29	0.00145618	0.0411758	Y		0.992015	0.999718	0.999718	ARF2P	ADP ribosylation factor 2, pseudogene	MGC57346
HAUS5	23354	8575.5	1844.96	4589.1	2726.59	0.00150717	0.0424361	Y		0.193102	0.999718	0.999718	HAUS5	HAUS augmin like complex subunit 5	dgt5
LOC100134368	100134368	10016.3	1965.36	5391.8	3176.24	0.00152072	0.0424563	Y		0.851853	0.999718	0.999718	NA	NA	NA
SNF8	11267	7718.9	2730.66	2881.9	3052.68	0.00154437	0.0426174	Y		0.991622	0.999718	0.999718	SNF8	SNF8 subunit of ESCRT-II	EAP30, VPS22, Dot3
AARS	16	9850.2	2264.42	5001.5	3321.87	0.00154581	0.0426174	Y		0.915868	0.999718	0.999718	NA	NA	NA
ATP13A2	23400	9526.4	1704.61	5816.6	2554.8	0.00155703	0.0426509	Y		0.410288	0.999718	0.999718	ATP13A2	ATPase cation transporting 13A2	HSA9947, CLN12
NME1	4830	7059.6	2721.17	2478.4	2786.94	0.001571	0.0427771	Y		0.65317	0.999718	0.999718	NME1	NME/NM23 nucleoside diphosphate kinase 1	NM23, NM23-H1, NDPKA
ECE2	9718	8151.4	3805.7	2534	2573.85	0.00159175	0.0429883	Y		0.211046	0.999718	0.999718	ECE2	endothelin converting enzyme 2	KIAA0604, MGC2408
KHSRP	8570	10151.2	1812.58	5472.2	3326.11	0.00160001	0.0431122	Y		0.157535	0.999718	0.999718	KHSRP	KH-type splicing regulatory protein	KSRP, FBP2, FUBP2
CPSF3	51692	9239	1882.05	3939.9	3795.38	0.00160455	0.0431122	Y		0.33171	0.999718	0.999718	CPSF3	cleavage and polyadenylation specific factor 3	CPSF-73, CPSF73, YSH1
PM20D2	135293	8623.2	3457.04	3476.5	2610	0.00160611	0.0431122	Y		0.588667	0.999718	0.999718	PM20D2	peptidase M20 domain containing 2	bA63L7.3
GPC2	221914	9622	3114.88	4096.5	3520.97	0.00161188	0.0431796	Y		0.77704	0.999718	0.999718	GPC2	glypican 2	cerebroglycan, FLJ38962, DKFZp547M109
HMGB3	3149	8324.1	1939.33	2994.9	3819.6	0.00163143	0.0434465	Y		0.954779	0.999718	0.999718	HMGB3	high mobility group box 3	HMG2A, MGC90319
FBN3	84467	11239.4	1752.6	6548.2	3356.45	0.00163502	0.0434465	Y		0.169726	0.999718	0.999718	FBN3	fibrillin 3	KIAA1776
PPAT	5471	8803.7	2836.57	3507.8	3490.8	0.00165089	0.0434465	Y		3.1095e-06	0.0397706	0.0397706	PPAT	phosphoribosyl pyrophosphate amidotransferase	GPAT, PRAT
MKRN2	23609	8438.4	3425.46	3496.4	2300.26	0.00165573	0.0434465	Y		0.632432	0.999718	0.999718	MKRN2	makorin ring finger protein 2	RNF62, HSPC070
CDK4	1019	7523.7	2806.63	2486.5	3275.62	0.00172067	0.0447354	Y		0.466469	0.999718	0.999718	CDK4	cyclin dependent kinase 4	PSK-J3
FTSJD2	23070	11477.6	1565.28	7235.3	3067.33	0.00174704	0.0451134	Y		NA	NA	NA	NA	NA	NA
RPS2P32	256355	11008.8	1345.28	5637.6	3926.73	0.00175566	0.0451134	Y		0.53159	0.999718	0.999718	RPS2P32	ribosomal protein S2 pseudogene 32	MGC27348
LOC100133985	100133985	8776.1	2979.54	3802.1	3086.88	0.00176967	0.04521	Y		0.861466	0.999718	0.999718	LINC01816	long intergenic non-protein coding RNA 1816	LOC100133985
KTN1	3895	8036.5	2104.05	3597.2	3102.45	0.00179503	0.0455939	Y		0.996987	0.999758	0.999758	KTN1	kinectin 1	KIAA0004, CG1, KNT
CYB5RL	606495	8812.1	3091.36	4318.6	2285.88	0.00186028	0.0467412	Y		0.673276	0.999718	0.999718	CYB5RL	cytochrome b5 reductase like	LOC606495
DNMT3B	1789	9154.1	3032.86	3615	3692.56	0.00186207	0.0467412	Y		0.076388	0.999718	0.999718	DNMT3B	DNA methyltransferase 3 beta	NA
FAM54A	113115	7856.3	2973.13	3220.2	2708.9	0.00187391	0.0467412	Y		NA	NA	NA	NA	NA	NA
LRRC59	55379	6849.8	2584.43	2381.8	2888.24	0.00188084	0.0467412	Y		0.999388	0.999999	0.999999	LRRC59	leucine rich repeat containing 59	PRO1855, FLJ21675
NIP7	51388	8359.7	2536.77	3215.5	3583.89	0.00188608	0.0467412	Y		0.312235	0.999718	0.999718	NIP7	nucleolar pre-rRNA processing protein NIP7	CGI-37, FLJ10296, HSPC031, KD93
ZCCHC11	23318	10156.6	2102.87	4933.8	3788.66	0.0018923	0.0467412	Y		0.43497	0.999718	0.999718	NA	NA	NA
BLM	641	9221.5	2247.77	4201.7	3589.81	0.00191606	0.0467972	Y		0.565135	0.999718	0.999718	BLM	BLM RecQ like helicase	BS, RECQL3, RECQ2
C16orf88	400506	8265.5	3084.59	3617.9	2599.01	0.00193082	0.0469175	Y		NA	NA	NA	NA	NA	NA
LMNB1	4001	9493	2309.37	4395.5	3647.29	0.00195122	0.0472918	Y		0.562562	0.999718	0.999718	LMNB1	lamin B1	NA
POLR3G	10622	7377.2	3570.63	2155.2	2767.96	0.00196826	0.0475308	Y		0.488635	0.999718	0.999718	POLR3G	RNA polymerase III subunit G	RPC32, RPC7, C31
SKA2	348235	8052.2	2763.04	3577.3	2770.91	0.00197437	0.0475914	Y		0.328183	0.999718	0.999718	SKA2	spindle and kinetochore associated complex subunit 2	FLJ12758
FAM71D	161142	8667.7	1503.49	4556.1	3031.45	0.00199014	0.0476462	Y		0.44389	0.999718	0.999718	FAM71D	family with sequence similarity 71 member D	NA
DRAP1	10589	8518.2	3134.95	3825.6	2654.14	0.00206298	0.0487785	Y		0.991457	0.999718	0.999718	DRAP1	DR1 associated protein 1	NC2-alpha
CAMP	820	8686.8	3427.4	3339.9	3216.3	0.00207001	0.0487785	Y		0.252146	0.999718	0.999718	CAMP	cathelicidin antimicrobial peptide	CAP18, FALL39, FALL-39, LL37
ANKRD36	375248	9182.1	2139.85	4468.5	3404.33	0.00207689	0.0487785	Y		0.198694	0.999718	0.999718	ANKRD36	ankyrin repeat domain 36	UNQ2430
MEMO1	51072	7387.7	2339.59	2790.3	3225.47	0.00208754	0.0487785	Y		0.264149	0.999718	0.999718	MEMO1	mediator of cell motility 1	CGI-27, MEMO
NOL4	8715	9581.8	2175.98	4730.6	3521.81	0.00211487	0.0489998	Y		0.313211	0.999718	0.999718	NOL4	nucleolar protein 4	NOLP, HRIHFB2255, CT125
RPN2	6185	8720.4	3470.61	3408.6	3140.03	0.00212531	0.0490653	Y		0.269913	0.999718	0.999718	RPN2	ribophorin II	SWP1, RPNII, RIBIIR, RPN-II
ILF3	3609	10870.1	1371.36	6742.1	3089.4	0.00212821	0.0490653	Y		0.662786	0.999718	0.999718	ILF3	interleukin enhancer binding factor 3	NF90, MPHOSPH4, MPP4, NFAR-1, NFAR110, NFAR-2, TCP110, NF110, DRBP76, NFAR90, NF110b, NF90a, NF90c, NF90ctv, MPP4110
SUN3	256979	8406.4	2334.13	3701.8	3354.77	0.00219216	0.0499308	Y		0.972456	0.999718	0.999718	SUN3	Sad1 and UNC84 domain containing 3	MGC33329
