# Supplementary material for: Survival-Critical Genes Associated with Copy Number Alterations in Lung Adenocarcinoma
Source: Cancers (Basel). 2021 May 25;13(11):2586. doi: 10.3390/cancers13112586 (PMC8197496; doi:10.3390/cancers13112586)
Supplement: Supplementary file 1 [file cancers-13-02586-s001.zip › Table S4del v3.2.xlsx]

## Sheet: annot
		High expression group (n=10)		Low expression group (n=10)		t.test				Survival
Hugo_Symbol	Entrez_Gene_Id	Average # of CNVs	SD	Average # of CNVs	SD	pvalue	p.adjust.qvalue	HE_increase		p_value	p_value_BH	p_value_qvalue	Approved.symbol	Approved.name	Alias.symbols
PSMD14	10213	8920	1744.53	1313.4	1953.99	3.63646e-08	0.00025553	Y		0.0991756	0.999718	0.999718	PSMD14	proteasome 26S subunit, non-ATPase 14	POH1, pad1, Rpn11
HMGB3	3149	8397.9	1702.41	1804.3	1789.02	1.14912e-07	0.000403738	Y		0.954779	0.999718	0.999718	HMGB3	high mobility group box 3	HMG2A, MGC90319
EME1	146956	8031	1862.39	1619.1	1746.76	2.80093e-07	0.000742038	Y		0.994282	0.999718	0.999718	EME1	essential meiotic structure-specific endonuclease 1	FLJ31364, MMS4L, SLX2A
C9orf140	89958	8473.5	2218.11	1556.33	1829.99	1.00297e-06	0.00124186	Y		NA	NA	NA	NA	NA	NA
BRIX1	55299	8185.1	1959.38	1721.8	2249.35	2.2855e-06	0.0022528	Y		0.0512148	0.999718	0.999718	BRIX1	biogenesis of ribosomes BRX1	BRIX, FLJ11100
FAM54A	113115	7387.6	1700.88	2398.4	1607.69	2.60429e-06	0.0022528	Y		NA	NA	NA	NA	NA	NA
LOC100132354	100132354	9396.3	2221.44	2810.3	2203.98	3.02943e-06	0.00236527	Y		0.274416	0.999718	0.999718	LINC01512	long intergenic non-protein coding RNA 1512	LOC100132354, TCONS_00011120, HI-LNC77
NT5C3L	115024	9372.7	1965.24	3275.5	2162.11	3.54097e-06	0.00261916	Y		NA	NA	NA	NA	NA	NA
LOC339674	339674	9409	2245.2	2776.5	2325.57	4.23608e-06	0.00297665	Y		NA	NA	NA	NA	NA	NA
ATIC	471	8801.4	1363.23	1672.8	2731.04	4.80322e-06	0.00305363	Y		0.663164	0.999718	0.999718	ATIC	5-aminoimidazole-4-carboxamide ribonucleotide formyltransferase/IMP cyclohydrolase	PURH, AICARFT, IMPCHASE
YRDC	79693	8976.6	1446.73	2938.78	2141.13	5.48227e-06	0.00308187	Y		0.664726	0.999718	0.999718	YRDC	yrdC N6-threonylcarbamoyltransferase domain containing	FLJ23476, IRIP, SUA5
MRPL9	65005	8381.5	2792.29	1400.22	1665.52	7.43226e-06	0.00329803	Y		0.402573	0.999718	0.999718	MRPL9	mitochondrial ribosomal protein L9	NA
FLJ36031	168455	8001.4	2192.1	2770.7	1061.92	1.27833e-05	0.00449135	Y		NA	NA	NA	NA	NA	NA
USP39	10713	8552.8	2995.79	1512.9	1517.51	1.44628e-05	0.00473772	Y		0.993453	0.999718	0.999718	USP39	ubiquitin specific peptidase 39	SAD1, CGI-21, SNRNP65
MOCS3	27304	8553.6	2168.72	2768.8	2338.15	1.98572e-05	0.00580107	Y		0.85355	0.999718	0.999718	MOCS3	molybdenum cofactor synthesis 3	UBA4, dJ914P20.3
OTX1	5013	9420.3	2176.49	2474.6	3027.59	2.09154e-05	0.00580107	Y		0.251068	0.999718	0.999718	OTX1	orthodenticle homeobox 1	NA
PSMC3IP	29893	8634.6	2134.36	2837.5	2418.05	2.29615e-05	0.00580107	Y		0.991285	0.999718	0.999718	PSMC3IP	PSMC3 interacting protein	TBPIP, GT198, HUMGT198A, Hop2
HSPD1	3329	8520.4	2699.58	2001	2443.8	2.35535e-05	0.00580107	Y		0.382829	0.999718	0.999718	HSPD1	heat shock protein family D (Hsp60) member 1	GroEL, HSP60
GNGT1	2792	9179.5	2117.15	2784.2	2892.73	3.28238e-05	0.00698937	Y		0.296022	0.999718	0.999718	GNGT1	G protein subunit gamma transducin 1	GNG1
MTX2	10651	9236.6	2176.27	2745.5	2973.1	3.77396e-05	0.00779977	Y		0.43258	0.999718	0.999718	MTX2	metaxin 2	NA
PPME1	51400	9157.1	1395.21	2990.4	2906.33	4.18957e-05	0.00829287	Y		0.866231	0.999718	0.999718	PPME1	protein phosphatase methylesterase 1	PME-1, ABDH19
NIP7	51388	8446.9	1364.28	2940	2634.24	4.71434e-05	0.009202	Y		0.312235	0.999718	0.999718	NIP7	nucleolar pre-rRNA processing protein NIP7	CGI-37, FLJ10296, HSPC031, KD93
C2orf43	60526	8746	1616.12	5381	961.381	4.95282e-05	0.0094062	Y		0.346436	0.999718	0.999718	NA	NA	NA
C8orf45	157777	10145.5	2323.8	4162.4	2799.04	6.68976e-05	0.0105636	Y		NA	NA	NA	NA	NA	NA
KIF18B	146909	8760.6	2238.96	2365.1	3089.7	6.60214e-05	0.0105636	Y		0.726881	0.999718	0.999718	KIF18B	kinesin family member 18B	NA
PPP2R3B	28227	8994.7	1618.07	4112.1	2371.86	6.31547e-05	0.0105636	Y		0.163343	0.999718	0.999718	PPP2R3B	protein phosphatase 2 regulatory subunit B''beta	PPP2R3LY, PR48, PR70
RNFT2	84900	8583.1	1640.24	2454.5	3025.85	6.4215e-05	0.0105636	Y		0.329664	0.999718	0.999718	RNFT2	ring finger protein, transmembrane 2	FLJ14627
DPY30	84661	8891.9	1585.45	2156.11	3030.92	6.98089e-05	0.0109009	Y		0.799577	0.999718	0.999718	DPY30	dpy-30 histone methyltransferase complex regulatory subunit	Saf19, HDPY-30, Cps25
GORASP2	26003	7924.1	3199.9	1461.7	2175.71	7.68062e-05	0.0111492	Y		0.871211	0.999718	0.999718	GORASP2	golgi reassembly stacking protein 2	GRASP55, GRS2, GOLPH6
NARS2	79731	9227.6	1344.44	4902.6	2158.26	7.5477e-05	0.0111492	Y		0.60303	0.999718	0.999718	NARS2	asparaginyl-tRNA synthetase 2, mitochondrial	FLJ23441, SLM5
NDUFS6	4726	9509.6	1709.7	4073	2756.04	8.82505e-05	0.0122797	Y		0.334217	0.999718	0.999718	NDUFS6	NADH:ubiquinone oxidoreductase subunit S6	CI-13kA
DCUN1D5	84259	9699.3	2068.5	3317.7	3249.03	9.4354e-05	0.0126289	Y		0.720772	0.999718	0.999718	DCUN1D5	defective in cullin neddylation 1 domain containing 5	MGC2714, FLJ32431
ZWINT	11130	9310.6	1063.68	3359.6	3002.1	9.38513e-05	0.0126289	Y		0.803887	0.999718	0.999718	ZWINT	ZW10 interacting kinetochore protein	KNTC2AP, SIP30, Zwint1
C16orf75	116028	8119.7	2894.21	2047.1	2572.44	0.000105417	0.0130304	Y		NA	NA	NA	NA	NA	NA
MESP1	55897	9695	2255.63	4463.2	2469.46	0.000106634	0.0130304	Y		0.0813856	0.999718	0.999718	MESP1	mesoderm posterior bHLH transcription factor 1	MGC10676, bHLHc5
METTL5	29081	8137.7	1656.41	2429.4	2972.03	0.00010848	0.0130304	Y		0.416257	0.999718	0.999718	METTL5	methyltransferase like 5	HSPC133
NUF2	83540	8394.5	1547.99	2042.2	3298.08	0.000106112	0.0130304	Y		0.539048	0.999718	0.999718	NUF2	NUF2 component of NDC80 kinetochore complex	NUF2R, CT106
POU4F1	5457	8787.5	1692.79	3218.8	2892.43	0.000108105	0.0130304	Y		0.0106142	0.75159	0.75159	POU4F1	POU class 4 homeobox 1	RDC-1
SYNGR3	9143	8382.3	2462.58	3050.8	2398.64	0.000114464	0.013477	Y		0.99212	0.999718	0.999718	SYNGR3	synaptogyrin 3	NA
NUDT1	4521	8220	1757.19	4006.7	2065.87	0.000120425	0.0137162	Y		0.940594	0.999718	0.999718	NUDT1	nudix hydrolase 1	NA
PSMD12	5718	7933	3671.29	828.7	982.041	0.000133109	0.0145015	Y		0.541637	0.999718	0.999718	PSMD12	proteasome 26S subunit, non-ATPase 12	p55, Rpn5
SNRPC	6631	7893.8	2233.48	2930.5	2364.99	0.000136979	0.0146648	Y		0.638723	0.999718	0.999718	SNRPC	small nuclear ribonucleoprotein polypeptide C	U1-C, Yhc1
HOXC8	3224	8307.3	2529.57	2725.6	2664.6	0.000143115	0.0146811	Y		0.563845	0.999718	0.999718	HOXC8	homeobox C8	NA
C10orf35	219738	8544.2	3173.15	2497.6	2243.77	0.000148471	0.0149041	Y		0.970143	0.999718	0.999718	NA	NA	NA
HNRNPA3P1	10151	9736.7	2301.47	3250.7	3430.93	0.000147523	0.0149041	Y		0.993104	0.999718	0.999718	HNRNPA3P1	heterogeneous nuclear ribonucleoprotein A3 pseudogene 1	FBRNP, D10S102
BIRC5	332	8495	1503.28	2649.1	3161.04	0.000153532	0.0150058	Y		0.526779	0.999718	0.999718	BIRC5	baculoviral IAP repeat containing 5	EPR-1, survivin
FAM136A	84908	9175.6	908.925	2880.2	3337.04	0.000162255	0.0150212	Y		0.603069	0.999718	0.999718	FAM136A	family with sequence similarity 136 member A	FLJ14668
MSH6	2956	8509.3	3020.12	2479.8	2620.55	0.000161693	0.0150212	Y		0.57201	0.999718	0.999718	MSH6	mutS homolog 6	NA
TPI1P2	286016	9466.2	2211.11	3597	3103.51	0.000162463	0.0150212	Y		0.867794	0.999718	0.999718	TPI1P2	triosephosphate isomerase 1 pseudogene 2	NA
PLEKHG6	55200	9402.7	2327.05	3589.1	3046.2	0.00017273	0.0157631	Y		0.32497	0.999718	0.999718	PLEKHG6	pleckstrin homology and RhoGEF domain containing G6	FLJ10665, MYOGEF
HMGB2	3148	7797.6	1773.4	3436.4	2312.62	0.000196572	0.0167623	Y		0.990933	0.999718	0.999718	HMGB2	high mobility group box 2	NA
HYLS1	219844	8961.6	2196.37	3593.4	2836.6	0.000194552	0.0167623	Y		0.639633	0.999718	0.999718	HYLS1	HYLS1 centriolar and ciliogenesis associated	FLJ32915
PARL	55486	9428.6	1879.31	5700	1713.85	0.000209695	0.0171338	Y		0.727322	0.999718	0.999718	PARL	presenilin associated rhomboid like	PRO2207, PSARL1, RHBDS1
MRPS24	64951	8911.7	1936.84	4762.5	2079.78	0.000216796	0.0175104	Y		0.075372	0.999718	0.999718	MRPS24	mitochondrial ribosomal protein S24	MRP-S24, HSPC335
MTIF2	4528	8916.3	1977.76	3033.7	3294.66	0.000226556	0.0181941	Y		0.983394	0.999718	0.999718	MTIF2	mitochondrial translational initiation factor 2	IF-2mt
ERH	2079	8555.6	1615.14	3754.7	2741.17	0.000267081	0.0202892	Y		0.581657	0.999718	0.999718	ERH	ERH mRNA splicing and mitosis factor	DROER
PKMYT1	9088	8856.2	1826.15	3276.5	3195.7	0.00026912	0.0202921	Y		0.603991	0.999718	0.999718	PKMYT1	protein kinase, membrane associated tyrosine/threonine 1	MYT1, PPP1R126
APOA1BP	128240	8673.2	1658	3537.3	2953.86	0.000276726	0.0203615	Y		0.961782	0.999718	0.999718	NA	NA	NA
CENPI	2491	7585.7	2340.84	2737.5	2487.37	0.000286431	0.0205379	Y		0.568218	0.999718	0.999718	CENPI	centromere protein I	LRPR1, CENP-I, Mis6
CACYBP	27101	8547.9	1724.53	2787	3347.5	0.000293686	0.0208454	Y		0.262887	0.999718	0.999718	CACYBP	calcyclin binding protein	SIP, S100A6BP
FAM50A	9130	8657.3	3317	2924.7	1982.2	0.000305195	0.0212676	Y		0.940823	0.999718	0.999718	FAM50A	family with sequence similarity 50 member A	DXS9928E, XAP5, HXC-26, 9F
ATP1B3	483	8489.5	2418.24	3022.1	2998.01	0.000313729	0.0217196	Y		0.553792	0.999718	0.999718	ATP1B3	ATPase Na+/K+ transporting subunit beta 3	FLJ29027, CD298
AKIRIN2	55122	9345	1925.15	4173.7	2977.58	0.000316971	0.0217299	Y		0.572489	0.999718	0.999718	AKIRIN2	akirin 2	FLJ10342, dJ486L4.2
PSMB4	5692	8565.4	1934.18	2957.5	3259.14	0.000315871	0.0217299	Y		0.431982	0.999718	0.999718	PSMB4	proteasome 20S subunit beta 4	HN3, PROS26
C1orf131	128061	8722.8	2729.95	3392.4	2699.49	0.000352903	0.0225437	Y		0.411648	0.999718	0.999718	C1orf131	chromosome 1 open reading frame 131	DKFZp547B1713
GDF9	2661	10263.2	986.106	4797.8	3210.96	0.000351923	0.0225437	Y		0.446844	0.999718	0.999718	GDF9	growth differentiation factor 9	NA
DBN1	1627	7492.7	2887.76	2569.3	1881.08	0.000379618	0.0233994	Y		0.426043	0.999718	0.999718	DBN1	drebrin 1	NA
ATP6V1E2	90423	9364.9	1999.42	4767.1	2630.81	0.00040161	0.0239079	Y		0.21876	0.999718	0.999718	ATP6V1E2	ATPase H+ transporting V1 subunit E2	MGC9341, VMA4, ATP6E1
CDH24	64403	8512.8	2956.45	2952.1	2773.59	0.000399864	0.0239079	Y		0.661819	0.999718	0.999718	CDH24	cadherin 24	CDH11L
DSG1	1828	9784.8	2098.91	4110.3	3368.04	0.00040063	0.0239079	Y		0.795318	0.999718	0.999718	DSG1	desmoglein 1	CDHF4
MEMO1	51072	8022.8	1045.61	3383.4	2795	0.000406355	0.023983	Y		0.264149	0.999718	0.999718	MEMO1	mediator of cell motility 1	CGI-27, MEMO
CXorf40B	541578	8941.1	1711.66	4192.3	2845.42	0.000420854	0.024043	Y		0.242815	0.999718	0.999718	NA	NA	NA
LOC440356	440356	9223.8	3247.1	3540.8	2524.2	0.000419302	0.024043	Y		NA	NA	NA	NA	NA	NA
OTUB2	78990	9086	2057.21	4823.7	2335.38	0.000416103	0.024043	Y		0.937917	0.999718	0.999718	OTUB2	OTU deubiquitinase, ubiquitin aldehyde binding 2	FLJ21916, MGC3102
ASF1B	55723	7959.9	1532.06	3009.6	3001.01	0.000423848	0.0241161	Y		0.530599	0.999718	0.999718	ASF1B	anti-silencing function 1B histone chaperone	FLJ10604
OSTCL	202459	8068	2650.63	2947.4	2671.55	0.000428556	0.0241881	Y		NA	NA	NA	NA	NA	NA
SPC24	147841	8868.2	2158.76	3808.6	2948.29	0.000437332	0.0244767	Y		0.563731	0.999718	0.999718	SPC24	SPC24 component of NDC80 kinetochore complex	FLJ90806
ACTL6A	86	8730	1818.41	3242.7	3343.22	0.000453788	0.0246554	Y		0.462847	0.999718	0.999718	ACTL6A	actin like 6A	Actl6, BAF53A, Arp4, Baf53a, INO80K
LOC649330	649330	8033.7	2424.13	3283.6	2542.15	0.000456471	0.0246554	Y		0.547632	0.999718	0.999718	NA	NA	NA
TNFRSF18	8784	9406.1	1982.27	4464.5	2942.89	0.000457888	0.0246554	Y		0.509601	0.999718	0.999718	TNFRSF18	TNF receptor superfamily member 18	AITR, GITR, CD357
GGCT	79017	8424	2140.35	2761.7	3420.55	0.000471377	0.0250933	Y		0.555979	0.999718	0.999718	GGCT	gamma-glutamylcyclotransferase	MGC3077, CRF21, Ggc
RAD51C	5889	9198.2	1506.46	3691.6	3399.19	0.00048446	0.0254048	Y		0.856532	0.999718	0.999718	RAD51C	RAD51 paralog C	RAD51L2, FANCO
FARSB	10056	8142.8	2960.98	2666.5	2823.18	0.000502525	0.025496	Y		0.130762	0.999718	0.999718	FARSB	phenylalanyl-tRNA synthetase subunit beta	PheHB, FRSB
FOXK2	3607	9179.3	2103.55	3709.7	3316.35	0.000494991	0.025496	Y		0.947272	0.999718	0.999718	FOXK2	forkhead box K2	NA
KLHL7	55975	8541.8	2741.19	3342.8	2762.83	0.000510043	0.0257701	Y		0.0699197	0.999718	0.999718	KLHL7	kelch like family member 7	KLHL6, SBBI26, RP42
EZH2	2146	7935	1801.05	2714.2	3224.73	0.000518607	0.0259373	Y		0.419916	0.999718	0.999718	EZH2	enhancer of zeste 2 polycomb repressive complex 2 subunit	EZH1, ENX-1, KMT6, KMT6A
MRPS23	51649	8717.6	1594.71	2300.7	4023.65	0.000553861	0.0265166	Y		0.709699	0.999718	0.999718	MRPS23	mitochondrial ribosomal protein S23	MRP-S23, CGI-138, HSPC329
HPRT1	3251	8222.7	2232.24	3260.1	2950.93	0.00056646	0.0267478	Y		0.637511	0.999718	0.999718	HPRT1	hypoxanthine phosphoribosyltransferase 1	HGPRT
NPM3	10360	8155.7	1036.04	3142.5	3137.32	0.000563538	0.0267478	Y		0.531463	0.999718	0.999718	NPM3	nucleophosmin/nucleoplasmin 3	NA
C1QL1	10882	8809.4	1615.81	4331.6	2811.09	0.000608353	0.0275945	Y		0.135314	0.999718	0.999718	C1QL1	complement C1q like 1	CRF, C1QRF, C1QTNF14, CTRP14
LOC100130932	100130932	8630.9	1605.76	4029.1	2897.88	0.000608683	0.0275945	Y		NA	NA	NA	NA	NA	NA
PSMA6	5687	8094.1	2015.24	3798.4	2538.88	0.00060549	0.0275945	Y		0.189503	0.999718	0.999718	PSMA6	proteasome 20S subunit alpha 6	IOTA, PROS27, p27K, MGC22756, MGC2333, MGC23846
SNRPE	6635	7954.3	2486.54	2736	3084.78	0.00063298	0.0278019	Y		0.726257	0.999718	0.999718	SNRPE	small nuclear ribonucleoprotein polypeptide E	Sm-E
TROAP	10024	8228.2	2227.48	3163.2	3090.09	0.000642172	0.027941	Y		0.64927	0.999718	0.999718	TROAP	trophinin associated protein	TASTIN
CCDC34	91057	8525.1	1496.74	3519.2	3201.13	0.000649041	0.0280661	Y		0.650705	0.999718	0.999718	CCDC34	coiled-coil domain containing 34	NY-REN-41, L15, RAMA3
MRPL19	9801	8565.3	3241.98	2962.9	2803.16	0.000648101	0.0280661	Y		0.945816	0.999718	0.999718	MRPL19	mitochondrial ribosomal protein L19	MRP-L15, RPML15, KIAA0104, RLX1
RHCE	6006	8183.1	2106.56	4254.1	2168.29	0.000658589	0.0283048	Y		0.746199	0.999718	0.999718	RHCE	Rh blood group CcEe antigens	CD240CE
CDCA8	55143	8066.2	2630.46	2907.1	2981.68	0.00068672	0.0290012	Y		0.99929	0.999999	0.999999	CDCA8	cell division cycle associated 8	FLJ12042, MESRGP, BOR, DasraB
EPN3	55040	9849.8	2188.62	4489.8	3360.27	0.000687175	0.0290012	Y		0.835695	0.999718	0.999718	EPN3	epsin 3	FLJ20778, MGC129899
EIF4EBP1	1978	8745.5	1563.18	4037.9	3030.43	0.000704604	0.0292969	Y		0.351508	0.999718	0.999718	EIF4EBP1	eukaryotic translation initiation factor 4E binding protein 1	PHAS-I, 4E-BP1
OSR2	116039	9349.2	3480.34	3736.2	2454.97	0.000710482	0.0293675	Y		0.363425	0.999718	0.999718	OSR2	odd-skipped related transciption factor 2	FLJ90037
PSMB6	5694	7632.6	1578.96	4317.9	1995.65	0.000709067	0.0293675	Y		0.376418	0.999718	0.999718	PSMB6	proteasome 20S subunit beta 6	Y, DELTA
PLAC1	10761	9622.6	1948.85	4698	2874.82	0.000716461	0.0295278	Y		0.866225	0.999718	0.999718	PLAC1	placenta enriched 1	CT92, OOSP2L, OOSP2B
INPP4A	3631	8446.5	2436.42	3825.8	2635.87	0.000725239	0.0297309	Y		0.136139	0.999718	0.999718	INPP4A	inositol polyphosphate-4-phosphatase type I A	NA
MAP6D1	79929	8394.9	2873.11	3471.8	2532.19	0.000747146	0.0301251	Y		0.316287	0.999718	0.999718	MAP6D1	MAP6 domain containing 1	FLJ12748, SL21
MEST	4232	7591	2349.69	3082.9	2609.97	0.000750246	0.0301251	Y		0.485894	0.999718	0.999718	MEST	mesoderm specific transcript	PEG1
LOC388588	388588	10706.6	1468.78	6540.7	2698.01	0.000761402	0.030386	Y		NA	NA	NA	NA	NA	NA
MRPL3	11222	7945.1	3172.75	2436.8	2906.31	0.000764327	0.030386	Y		0.835818	0.999718	0.999718	MRPL3	mitochondrial ribosomal protein L3	MRL3
POLR2D	5433	7456.1	1408.07	2718.8	3093.76	0.00076539	0.030386	Y		0.992692	0.999718	0.999718	POLR2D	RNA polymerase II subunit D	RPB4
SNRPG	6637	8782.1	1486.39	2577.6	4049.86	0.000763891	0.030386	Y		0.943649	0.999718	0.999718	SNRPG	small nuclear ribonucleoprotein polypeptide G	Sm-G
MND1	84057	8560.4	1877	3061.4	3573.53	0.000767867	0.0303984	Y		0.993205	0.999718	0.999718	MND1	meiotic nuclear divisions 1	GAJ
PRR19	284338	8441.6	2511.02	3075.8	3305.34	0.000784313	0.0309623	Y		0.0481019	0.995507	0.995507	PRR19	proline rich 19	MGC70924
KIF2C	11004	7510.7	2445.39	2972.9	2597.76	0.000804453	0.0313175	Y		0.879576	0.999718	0.999718	KIF2C	kinesin family member 2C	MCAK, CT139
ATAD2	29028	9181.8	1959.28	4035.5	3336.72	0.000813495	0.0313729	Y		0.966955	0.999718	0.999718	ATAD2	ATPase family AAA domain containing 2	PRO2000, DKFZp667N1320, MGC5254, MGC29843, CT137, ANCCA
COX5B	1329	9412.6	1433.17	4301.3	3365.95	0.000812413	0.0313729	Y		0.241945	0.999718	0.999718	COX5B	cytochrome c oxidase subunit 5B	NA
SUCLG1	8802	8478.4	1404.65	4756.4	2417.16	0.000817039	0.0313729	Y		0.77192	0.999718	0.999718	SUCLG1	succinate-CoA ligase GDP/ADP-forming subunit alpha	NA
AURKA	6790	7578.2	2409.97	2418.7	3217.73	0.000845569	0.0321283	Y		0.0978534	0.999718	0.999718	AURKA	aurora kinase A	BTAK, AurA, STK7, ARK1, PPP1R47, AIK
CCNB2	9133	8963.1	1910.22	3721.9	3441.64	0.000863959	0.0324783	Y		0.890924	0.999718	0.999718	CCNB2	cyclin B2	HsT17299
EIF2B1	1967	9029.9	1325.03	4656.6	2913.13	0.000894723	0.0334422	Y		0.617504	0.999718	0.999718	EIF2B1	eukaryotic translation initiation factor 2B subunit alpha	EIF-2Balpha, EIF-2B, EIF2BA
HOXC10	3226	9055	1953.94	3821.1	3448.13	0.000901142	0.0335927	Y		0.833921	0.999718	0.999718	HOXC10	homeobox C10	NA
MEAF6	64769	9662.5	1106.29	6512.9	2092.22	0.000921211	0.03425	Y		0.153873	0.999718	0.999718	MEAF6	MYST/Esa1 associated factor 6	NY-SAR-91, FLJ11730, Eaf6, CENP-28
C17orf96	100170841	7842.3	2867.14	2434.7	3226.56	0.000935873	0.0344002	Y		0.753797	0.999718	0.999718	NA	NA	NA
ECE2	9718	8525.9	3341.63	2585.78	3129.78	0.000930148	0.0344002	Y		0.211046	0.999718	0.999718	ECE2	endothelin converting enzyme 2	KIAA0604, MGC2408
DDN	23109	8324.2	2176.21	3168.3	3376.65	0.000982276	0.0350909	Y		0.417592	0.999718	0.999718	DDN	dendrin	KIAA0749
UBE2S	27338	8208.8	1949.51	3339.9	3238.01	0.00102834	0.0360101	Y		0.761887	0.999718	0.999718	UBE2S	ubiquitin conjugating enzyme E2 S	E2-EPF
FLJ22536	401237	10170.6	1885.13	4250	4014.43	0.00103479	0.0360859	Y		NA	NA	NA	NA	NA	NA
TTK	7272	8116	2811.82	2823.6	3216.03	0.00103839	0.0360859	Y		0.796795	0.999718	0.999718	TTK	TTK protein kinase	MPS1, MPS1L1, CT96, MPH1
DND1	373863	9563.9	1116.62	5274.9	2930.91	0.00107647	0.0368987	Y		0.962764	0.999718	0.999718	DND1	DND microRNA-mediated repression inhibitor 1	MGC34750, RBMS4
CDK1	983	8007.6	1515.76	3506.9	3066.18	0.00109157	0.0373253	Y		0.37658	0.999718	0.999718	CDK1	cyclin dependent kinase 1	CDC28A
SLC25A39	51629	9031.1	2155.34	3582.4	3670.02	0.00111296	0.0375992	Y		0.232016	0.999718	0.999718	SLC25A39	solute carrier family 25 member 39	FLJ22407, CGI-69
COMTD1	118881	8888.4	1821.9	4426.9	3006.28	0.00115249	0.0384334	Y		0.994242	0.999718	0.999718	COMTD1	catechol-O-methyltransferase domain containing 1	FLJ23841
PSMC1	5700	8203.3	2053.77	4132	2596.42	0.00116892	0.0386366	Y		0.511772	0.999718	0.999718	PSMC1	proteasome 26S subunit, ATPase 1	S4, p56
GDPD4	220032	8134.8	1826.4	3856.8	2875.74	0.00119466	0.0389547	Y		0.318286	0.999718	0.999718	GDPD4	glycerophosphodiester phosphodiesterase domain containing 4	GDE6
CENPA	1058	9103	1569.38	3346.9	3996.83	0.00121211	0.0389665	Y		0.558611	0.999718	0.999718	CENPA	centromere protein A	CENP-A, CenH3
TUBG1	7283	8393	2481.41	3071.2	3513.06	0.00121539	0.0389665	Y		0.201626	0.999718	0.999718	TUBG1	tubulin gamma 1	TUBGCP1
CCT5	22948	7660.5	1976.31	2530	3513.64	0.00122513	0.0390808	Y		0.435665	0.999718	0.999718	CCT5	chaperonin containing TCP1 subunit 5	KIAA0098
MAGEA3	4102	9278.5	1638.62	6025.3	2094.59	0.00123183	0.0390808	Y		0.367221	0.999718	0.999718	MAGEA3	MAGE family member A3	HYPD, HIP8, MGC14613, CT1.3
BCAP29	55973	8278.5	1412.45	3655.7	3218.44	0.00124898	0.0392681	Y		0.571194	0.999718	0.999718	BCAP29	B cell receptor associated protein 29	BAP29, DKFZp686M2086
PSMD3	5709	8964.4	3140.86	3077.3	3715.86	0.00129009	0.0401121	Y		0.0653556	0.999718	0.999718	PSMD3	proteasome 26S subunit, non-ATPase 3	S3, P58, Rpn3
RFC4	5984	8754.4	1821.2	3490.5	3665.61	0.0012966	0.0402254	Y		0.620172	0.999718	0.999718	RFC4	replication factor C subunit 4	A1, RFC37
LSM5	23658	8370.5	1585.85	3757.1	3215.81	0.00130249	0.0403015	Y		0.716792	0.999718	0.999718	LSM5	LSM5 homolog, U6 small nuclear RNA and mRNA degradation associated	YER146W
HMBS	3145	8862	2457.23	4493.7	2682.74	0.00133526	0.0405383	Y		0.600141	0.999718	0.999718	HMBS	hydroxymethylbilane synthase	NA
PSMB3	5691	9334	2176.48	4454.1	3302.67	0.00132866	0.0405383	Y		0.493984	0.999718	0.999718	PSMB3	proteasome 20S subunit beta 3	HC10-II, MGC4147
AMZ2	51321	9504.2	3680.28	3712.1	3097.33	0.00134652	0.0406282	Y		0.50824	0.999718	0.999718	AMZ2	archaelysin family metallopeptidase 2	NA
ISG15	9636	8875.1	3739.49	3240	2723.65	0.00134745	0.0406282	Y		0.334534	0.999718	0.999718	ISG15	ISG15 ubiquitin like modifier	IFI15, UCRP
SPAG5	10615	7318.4	2384.26	2368.1	3290.5	0.00135176	0.0406282	Y		0.717342	0.999718	0.999718	SPAG5	sperm associated antigen 5	DEEPEST, MAP126, hMAP126
CDK4	1019	7334.7	2811.63	2660.8	2714.97	0.00136893	0.0407599	Y		0.466469	0.999718	0.999718	CDK4	cyclin dependent kinase 4	PSK-J3
NRM	11270	7413	3070.98	2856.5	2121.38	0.00138502	0.0410796	Y		0.748457	0.999718	0.999718	NRM	nurim	NRM29
PCGF1	84759	9255.7	1423.88	5536.3	2601.1	0.00141491	0.0415133	Y		0.376578	0.999718	0.999718	PCGF1	polycomb group ring finger 1	NSPC1, RNF68, MGC10882
CDK5RAP1	51654	9389.2	3228.1	4012.3	3165.9	0.00143261	0.0416597	Y		0.0853542	0.999718	0.999718	CDK5RAP1	CDK5 regulatory subunit associated protein 1	CGI-05, HSPC167, C42
GNA13	10672	8485.8	3189.35	3149.8	3165.54	0.00144954	0.0416597	Y		0.860648	0.999718	0.999718	GNA13	G protein subunit alpha 13	G13, MGC46138
SBK2	646643	10188.6	1043.22	5872.3	3064.91	0.00143345	0.0416597	Y		0.417822	0.999718	0.999718	SBK2	SH3 domain binding kinase family member 2	SGK069
CENPM	79019	8588	2320.76	3383.11	3300.93	0.00145637	0.0417059	Y		0.515364	0.999718	0.999718	CENPM	centromere protein M	Pane1, CENP-M, MGC861
PEG10	23089	8388.1	2339.67	3889.5	2941.19	0.00146005	0.0417059	Y		0.67027	0.999718	0.999718	PEG10	paternally expressed 10	KIAA1051, HB-1, MEF3L, RGAG3, Mar2, Mart2, SIRH1, RTL2
SRP9	6726	9149.4	1657.23	4855.2	3013.2	0.0014573	0.0417059	Y		0.6631	0.999718	0.999718	SRP9	signal recognition particle 9	NA
SEMA5B	54437	9987.7	997.924	4560.7	3860.92	0.00148466	0.0419822	Y		0.842698	0.999718	0.999718	SEMA5B	semaphorin 5B	SemG, KIAA1445, FLJ10372
GINS1	9837	7932.1	2410.01	2360.2	3869.63	0.00151455	0.0424855	Y		0.68982	0.999718	0.999718	GINS1	GINS complex subunit 1	KIAA0186, PSF1
DLX5	1749	10187	1743.89	5143.8	3600.79	0.00155164	0.0430169	Y		0.312096	0.999718	0.999718	DLX5	distal-less homeobox 5	NA
SC65	10609	9237.2	2293.86	3476.7	4063.53	0.00154937	0.0430169	Y		NA	NA	NA	NA	NA	NA
CAGE1	285782	7608.7	1849.9	3264.8	3039.23	0.00156324	0.0430775	Y		0.848656	0.999718	0.999718	CAGE1	cancer antigen 1	bA69L16.7, CT95
PYCR1	5831	8402	3097.88	2870.9	3522.96	0.00157469	0.0431981	Y		0.365345	0.999718	0.999718	PYCR1	pyrroline-5-carboxylate reductase 1	P5C
RUVBL1	8607	9640.3	1798.84	4007.4	4043.22	0.00157257	0.0431981	Y		0.22722	0.999718	0.999718	RUVBL1	RuvB like AAA ATPase 1	TIP49, NMP238, RVB1, TIP49a, Pontin52, ECP54, TIH1, Rvb1, INO80H
RPAP3	79657	7721.7	2755.24	3691.5	1943.48	0.00161293	0.0439173	Y		0.0103968	0.75127	0.75127	RPAP3	RNA polymerase II associated protein 3	FLJ21908, spag, hSpagh, Tah1
LOC728758	728758	9137.8	2825.64	3610.6	3714.56	0.00164052	0.0442524	Y		NA	NA	NA	NA	NA	NA
NOL7	51406	8434.5	2524.49	3278.44	3264.02	0.00166086	0.0444596	Y		0.607945	0.999718	0.999718	NOL7	nucleolar protein 7	NOP27, RARG-1, dJ223E5.2
CCNB1	891	7896	2505.78	3210.3	3109.96	0.00170713	0.0448911	Y		0.737114	0.999718	0.999718	CCNB1	cyclin B1	NA
ITPRIPL1	150771	9038.7	2580.77	4586	2816.57	0.00170891	0.0448911	Y		0.286659	0.999718	0.999718	ITPRIPL1	ITPRIP like 1	NA
LSM12	124801	9062.7	2693.37	3719	3633.85	0.0017042	0.0448911	Y		0.99213	0.999718	0.999718	LSM12	LSM12 homolog	FLJ30656
PAICS	10606	7842.9	2280.62	2247.5	3987.15	0.00169389	0.0448911	Y		0.0034733	0.54444	0.54444	PAICS	phosphoribosylaminoimidazole carboxylase and phosphoribosylaminoimidazolesuccinocarboxamide synthase	ADE2H1, AIRC
C3orf26	84319	9505.9	1944.17	4774.4	3384.97	0.0017527	0.045615	Y		NA	NA	NA	NA	NA	NA
FKBP10	60681	8423.7	3238.61	3347.4	2929.13	0.00175225	0.045615	Y		0.0297487	0.889074	0.889074	FKBP10	FKBP prolyl isomerase 10	hFKBP65, FKBP65, FLJ22041, FKBP6, FLJ20683, FLJ23833
FKBP4	2288	8844.6	2735.75	4094.6	3033.22	0.00174889	0.045615	Y		0.655269	0.999718	0.999718	FKBP4	FKBP prolyl isomerase 4	FKBP59, FKBP52
E2F6	1876	8110.5	1188.56	4407.6	2705.94	0.0017877	0.0459305	Y		0.685863	0.999718	0.999718	E2F6	E2F transcription factor 6	E2F-6
C1orf135	79000	8094.5	2787.51	3047.6	3325.61	0.00179511	0.0460367	Y		NA	NA	NA	NA	NA	NA
THAP11	57215	9708.2	1827.49	5877.4	2676.3	0.00181049	0.0461783	Y		0.72064	0.999718	0.999718	THAP11	THAP domain containing 11	HRIHFB2206, CTG-B45d, CTG-B43a, RONIN
TMEM206	55248	8905.2	1454.22	3995.4	3599.66	0.00180412	0.0461783	Y		0.944664	0.999718	0.999718	NA	NA	NA
LRRC8B	23507	7313.4	2545.91	3522.11	1887.39	0.00182341	0.0463395	Y		0.0908749	0.999718	0.999718	LRRC8B	leucine rich repeat containing 8 VRAC subunit B	TA-LRRP, KIAA0231
SP8	221833	8342.6	1814.46	3999.6	3125.81	0.0018533	0.0467426	Y		0.993396	0.999718	0.999718	SP8	Sp8 transcription factor	NA
SLC35B1	10237	8095.8	3602.76	2580.4	3142.21	0.0018847	0.0472986	Y		0.195058	0.999718	0.999718	SLC35B1	solute carrier family 35 member B1	UGTREL1, AXER
BZW2	28969	9033.3	2021.97	3464.67	3758.2	0.00189937	0.0474244	Y		0.234971	0.999718	0.999718	BZW2	basic leucine zipper and W2 domains 2	HSPC028, MST017, MSTP017
TMEM65	157378	9838.8	2043.17	3916.1	4368.72	0.00194852	0.0480423	Y		0.269342	0.999718	0.999718	TMEM65	transmembrane protein 65	NA
LIN9	286826	8740.2	1210.32	4588.8	3091.21	0.00200682	0.048884	Y		0.889515	0.999718	0.999718	LIN9	lin-9 DREAM MuvB core complex component	TGS
POMP	51371	7417.9	2355.89	3984.2	1815.04	0.00199324	0.048884	Y		0.707943	0.999718	0.999718	POMP	proteasome maturation protein	HSPC014, UMP1
SUMO1	7341	9076	2179.49	4359.5	3375.58	0.00200701	0.048884	Y		0.603438	0.999718	0.999718	SUMO1	small ubiquitin like modifier 1	PIC1, GMP1, SMT3C, SUMO-1, SMT3H3, OFC10
SLC30A10	55532	9007.6	1623.43	5696.9	2339.1	0.00203216	0.0489961	Y		0.590084	0.999718	0.999718	SLC30A10	solute carrier family 30 member 10	DKFZp547M236, ZnT-10, ZRC1, ZNT8
FAM171A2	284069	8809.78	1904.63	4364.6	3198.26	0.00206607	0.0495496	Y		0.993418	0.999718	0.999718	FAM171A2	family with sequence similarity 171 member A2	MGC34829
MAGEA6	4105	8978.8	1513.79	5760.2	2306	0.00207175	0.0496013	Y		0.801506	0.999718	0.999718	MAGEA6	MAGE family member A6	CT1.6, MAGE3B, MAGE-3b
