# Supplementary material for: Survival-Critical Genes Associated with Copy Number Alterations in Lung Adenocarcinoma
Source: Cancers (Basel). 2021 May 25;13(11):2586. doi: 10.3390/cancers13112586 (PMC8197496; doi:10.3390/cancers13112586)
Supplement: Supplementary file 1 [file cancers-13-02586-s001.zip › Table S5ins v3.2.xlsx]

## Sheet: annot
		High expression group (n=10)		Low expression group (n=10)		t.test				Survival
Hugo_Symbol	Entrez_Gene_Id	Average # of CNVs	SD	Average # of CNVs	SD	pvalue	p.adjust.qvalue	HE_increase		p_value	p_value_BH	p_value_qvalue	Approved.symbol	Approved.name	Alias.symbols
GSTM5	2949	2035.6	1922.05	9645.6	2035.39	8.9e-08	0.00039523	N		0.198328	0.999718	0.999718	GSTM5	glutathione S-transferase mu 5	NA
DUOX1	53905	1964.6	2034.68	9468.6	1856.35	8.95982e-08	0.00039523	N		0.658461	0.999718	0.999718	DUOX1	dual oxidase 1	NOXEF1, THOX1, LNOX1
CD37	951	1373.9	2170.73	8901.6	1926.02	1.89707e-07	0.000573558	N		0.652878	0.999718	0.999718	CD37	CD37 molecule	TSPAN26
ALDH2	217	3123.3	1996.58	9948.9	1743.87	2.16708e-07	0.000573558	N		0.647584	0.999718	0.999718	ALDH2	aldehyde dehydrogenase 2 family member	NA
LUM	4060	2975.9	2156.52	9627.9	1351.97	5.41788e-07	0.000906117	N		0.817985	0.999718	0.999718	LUM	lumican	SLRR2D
DPEP2	64174	1599	2640.03	9620.8	1710.56	6.44352e-07	0.000906117	N		0.741759	0.999718	0.999718	DPEP2	dipeptidase 2	NA
FGR	2268	1525.1	2278.1	8593.1	1859.97	6.49712e-07	0.000906117	N		0.255114	0.999718	0.999718	FGR	FGR proto-oncogene, Src family tyrosine kinase	c-fgr, p55c-fgr
LRRC27	80313	2986.8	2233.05	9741.2	1539.04	6.85843e-07	0.000906117	N		0.146786	0.999718	0.999718	LRRC27	leucine rich repeat containing 27	KIAA1674
CAPN9	10753	2345.1	2365.35	9414.1	1556.42	7.92408e-07	0.000906117	N		0.963906	0.999718	0.999718	CAPN9	calpain 9	nCL-4, GC36
GANC	2595	2740.7	1093.61	9157.4	2109.31	8.21662e-07	0.000906117	N		0.804578	0.999718	0.999718	GANC	glucosidase alpha, neutral C	NA
FERMT3	83706	1803.5	2340.1	8924.6	1998.03	9.84725e-07	0.00098908	N		0.340401	0.999718	0.999718	FERMT3	fermitin family member 3	URP2, KIND3, MIG2B, MGC10966, MIG-2, UNC112C
KLF13	51621	1920.4	2086.69	9338	2450.45	1.04638e-06	0.00098908	N		0.694108	0.999718	0.999718	KLF13	Kruppel like factor 13	RFLAT-1, BTEB3, NSLP1, FKLF-2
PIK3IP1	113791	3079.9	2442.21	9875.6	1588.63	1.92391e-06	0.00159125	N		0.994517	0.999718	0.999718	PIK3IP1	phosphoinositide-3-kinase interacting protein 1	HGFL, MGC17330, TrIP
OMD	4958	3644.67	1650.26	9800.4	2157.36	2.3306e-06	0.00181423	N		0.708223	0.999718	0.999718	OMD	osteomodulin	osteoadherin, SLRR2C
MMAA	166785	4512.6	2173.52	10429	1575.72	2.74859e-06	0.00202073	N		0.31573	0.999718	0.999718	MMAA	metabolism of cobalamin associated A	cblA
NDUFAF1	51103	1936	902.947	8785.67	2141.28	3.16402e-06	0.00212545	N		0.550325	0.999718	0.999718	NDUFAF1	NADH:ubiquinone oxidoreductase complex assembly factor 1	CIA30, CGI-65
BTNL3	10917	1189.3	1336.53	7678.4	2420.33	3.21225e-06	0.00212545	N		0.311843	0.999718	0.999718	BTNL3	butyrophilin like 3	BTNLR, BTN9.1
EEF2	1938	2545.8	1900.55	8836.3	2311.19	3.7058e-06	0.00222911	N		0.922086	0.999718	0.999718	EEF2	eukaryotic translation elongation factor 2	EEF-2
RPS27L	51065	3270.9	1924.44	8843.44	1741.22	4.28779e-06	0.00246705	N		0.991942	0.999718	0.999718	RPS27L	ribosomal protein S27 like	NA
IFFO1	25900	1404.56	2492.76	9271.3	2714.49	4.65135e-06	0.00251006	N		0.0477176	0.99397	0.99397	IFFO1	intermediate filament family orphan 1	HOM-TES-103
CD22	933	2482.7	2420.4	8777.7	1734.92	4.7419e-06	0.00251006	N		0.933913	0.999718	0.999718	CD22	CD22 molecule	SIGLEC-2, SIGLEC2
LILRB3	11025	2029.8	2788.87	9249.1	1245.81	6.02082e-06	0.00299099	N		0.116013	0.999718	0.999718	LILRB3	leukocyte immunoglobulin like receptor B3	LIR-3, HL9, ILT5, LIR3, CD85a, PIRB, PIR-B
C16orf89	146556	3101.1	2011.12	8599.7	1892.78	6.28669e-06	0.00299099	N		0.0399028	0.951517	0.951517	C16orf89	chromosome 16 open reading frame 89	MGC45438
FGD2	221472	1586.4	2354.3	8627.5	2662.75	7.05048e-06	0.00306235	N		0.950227	0.999718	0.999718	FGD2	FYVE, RhoGEF and PH domain containing 2	ZFYVE4
DPCR1	135656	1917.1	2354.63	8114.4	2058.55	7.12003e-06	0.00306235	N		0.226693	0.999718	0.999718	NA	NA	NA
SLC16A4	9122	3692.9	2358.85	9590.4	1610.5	7.17372e-06	0.00306235	N		0.114516	0.999718	0.999718	SLC16A4	solute carrier family 16 member 4	MCT4, MCT5
C5orf32	84418	1291.7	1345.31	8580.8	2927.27	8.68234e-06	0.00353842	N		NA	NA	NA	NA	NA	NA
LPAR5	57121	2071	2395.18	9048.8	2462.84	8.97558e-06	0.00353842	N		0.20961	0.999718	0.999718	LPAR5	lysophosphatidic acid receptor 5	KPG_010, LPA5
ACAP1	9744	3050.6	2200.75	9474.9	2478.6	9.20728e-06	0.00353842	N		0.46834	0.999718	0.999718	ACAP1	ArfGAP with coiled-coil, ankyrin repeat and PH domains 1	KIAA0050
TSPAN1	10103	2383.7	2258.19	8613.22	2113.24	9.58715e-06	0.00353842	N		0.364166	0.999718	0.999718	TSPAN1	tetraspanin 1	TSPAN-1, NET-1
CBX7	23492	1653.7	1994.56	7828.8	2458.51	9.62586e-06	0.00353842	N		0.266876	0.999718	0.999718	CBX7	chromobox 7	NA
VILL	50853	1892.6	2273.47	8262.9	2458.14	1.11812e-05	0.00389384	N		0.966249	0.999718	0.999718	VILL	villin like	NA
TLR3	7098	2787.5	2843.74	9571	1899.75	1.21354e-05	0.00407703	N		0.807899	0.999718	0.999718	TLR3	toll like receptor 3	CD283
C1orf186	440712	2748.7	2534.5	9170.8	2257.59	1.23234e-05	0.00407703	N		0.546226	0.999718	0.999718	NA	NA	NA
IL18	3606	3740.89	2211.62	9489	1729.58	1.455e-05	0.00447783	N		0.230523	0.999718	0.999718	IL18	interleukin 18	IGIF, IL1F4, IL-1g, IL-18
SLC44A4	80736	2335.4	2073.95	7429	1803.58	1.62144e-05	0.00487665	N		0.0206201	0.821593	0.821593	SLC44A4	solute carrier family 44 member 4	NG22, CTL4, FLJ14491, TPPT, DFNA72
SFTPA2	729238	2730.6	2667.56	9056.7	2161.22	1.90328e-05	0.00558163	N		0.926681	0.999718	0.999718	SFTPA2	surfactant protein A2	SP-A2, COLEC5
SHH	6469	2294	2759.31	8740.5	2114.44	1.9402e-05	0.00558163	N		0.252623	0.999718	0.999718	SHH	sonic hedgehog signaling molecule	HHG1, SMMCI, TPT, TPTPS, MCOPCB5
PTGDS	5730	2400.4	2934.16	9173	2161.5	2.04256e-05	0.00575108	N		0.808282	0.999718	0.999718	PTGDS	prostaglandin D2 synthase	PGDS, L-PGDS
AQP4	361	2590.8	2528.31	8548	2063.18	2.10053e-05	0.00579108	N		0.876844	0.999718	0.999718	AQP4	aquaporin 4	MIWC
MEF2C	4208	2833.2	2415.32	8404.3	1832.75	2.19659e-05	0.00593232	N		0.044435	0.972326	0.972326	MEF2C	myocyte enhancer factor 2C	NA
MFGE8	4240	3244.7	2309.53	9321	2485.77	2.30982e-05	0.00599349	N		0.165824	0.999718	0.999718	MFGE8	milk fat globule EGF and factor V/VIII domain containing	SED1, EDIL1, BA46, OAcGD3S, HsT19888, MFG-E8, hP47
FRY	10129	2605.6	2207.19	9272.7	2917.14	2.42391e-05	0.00605219	N		0.17426	0.999718	0.999718	FRY	FRY microtubule binding protein	bA37E23.1, 13CDNA73, CG003
MEGF11	84465	2434.4	1657.58	7433	2198.45	2.55059e-05	0.00623587	N		0.99435	0.999718	0.999718	MEGF11	multiple EGF like domains 11	KIAA1781, DKFZp434L121
PTGIR	5739	2968.2	2564.42	9081.2	2303.83	2.65036e-05	0.00623587	N		0.810262	0.999718	0.999718	PTGIR	prostaglandin I2 receptor	IP
RASGRP1	10125	3195.5	1627.37	8875.6	2563.2	2.65227e-05	0.00623587	N		0.981666	0.999718	0.999718	RASGRP1	RAS guanyl releasing protein 1	CalDAG-GEFII, RASGRP
KIAA1274	27143	3090.2	2780.9	9168.4	1594.56	2.96143e-05	0.00664234	N		NA	NA	NA	NA	NA	NA
PIGB	9488	4455.5	2492.06	9899.2	1504.57	3.01382e-05	0.00664718	N		0.171388	0.999718	0.999718	PIGB	phosphatidylinositol glycan anchor biosynthesis class B	NA
CCNDBP1	23582	2459.8	1769.98	9558.2	3263.03	3.12111e-05	0.00669844	N		0.36872	0.999718	0.999718	CCNDBP1	cyclin D1 binding protein 1	DIP1, GCIP, HHM
LTC4S	4056	2461.56	2219.74	9061.5	2863.5	3.13829e-05	0.00669844	N		0.261599	0.999718	0.999718	LTC4S	leukotriene C4 synthase	MGC33147
MYO1F	4542	1984.9	2494.56	8491.3	2771.46	3.19156e-05	0.006704	N		0.765134	0.999718	0.999718	MYO1F	myosin IF	NA
B2M	567	4255.5	2875.95	10475.1	1496.36	3.3504e-05	0.0069277	N		0.678756	0.999718	0.999718	B2M	beta-2-microglobulin	NA
CTSE	1510	2600.9	2064.97	8899.5	2866.89	3.41263e-05	0.00694	N		0.54605	0.999718	0.999718	CTSE	cathepsin E	NA
HTR3C	170572	1858.6	2937.24	8847.3	2789.51	3.53221e-05	0.00694	N		0.655826	0.999718	0.999718	HTR3C	5-hydroxytryptamine receptor 3C	NA
TMEM37	140738	2804.8	2554.93	8451	1938.61	3.56893e-05	0.00694	N		0.881997	0.999718	0.999718	TMEM37	transmembrane protein 37	PR1, PR
LOC285780	285780	4171.2	2549.39	9692	1726.58	3.63255e-05	0.00694	N		NA	NA	NA	NA	NA	NA
SEPT1	1731	3130.5	2590.25	9266.5	2456.85	3.69186e-05	0.00694	N		0.215494	0.999718	0.999718	NA	NA	NA
HMGN5	79366	4548.7	3077.53	11138.2	1502.13	3.80075e-05	0.00697537	N		0.337058	0.999718	0.999718	HMGN5	high mobility group nucleosome binding domain 5	NA
LPCAT4	254531	2141.3	2178.96	8390.9	2849.2	3.95467e-05	0.00706081	N		0.370765	0.999718	0.999718	LPCAT4	lysophosphatidylcholine acyltransferase 4	FLJ10257, LPAAT-eta, LPEAT2
BTG2	7832	3035.9	2331.06	8951.1	2561.89	4.05505e-05	0.00706081	N		0.390121	0.999718	0.999718	BTG2	BTG anti-proliferation factor 2	PC3, TIS21, MGC126063, MGC126064, APRO1
CDS1	1040	1993.7	1411.74	8305.5	2974.39	4.20951e-05	0.00723457	N		0.660814	0.999718	0.999718	CDS1	CDP-diacylglycerol synthase 1	NA
DCN	1634	4079.8	2588.09	9569.1	1697.9	4.37877e-05	0.00725661	N		0.326054	0.999718	0.999718	DCN	decorin	DSPG2, SLRR1B
TRAK1	22906	2147	2700.03	8026.7	2089.58	4.41771e-05	0.00725661	N		0.19516	0.999718	0.999718	TRAK1	trafficking kinesin protein 1	OIP106, KIAA1042, MILT1
CHRM1	1128	1980.3	3010.1	8511.6	2295.68	4.43031e-05	0.00725661	N		0.206771	0.999718	0.999718	CHRM1	cholinergic receptor muscarinic 1	NA
ITK	3702	3448.5	2841.67	9729.1	2330.97	4.44167e-05	0.00725661	N		0.602477	0.999718	0.999718	ITK	IL2 inducible T cell kinase	EMT, PSCTK2, LYK
ZNF589	51385	1730.6	1766.77	7569.7	2779.66	4.70645e-05	0.00734503	N		0.994051	0.999718	0.999718	ZNF589	zinc finger protein 589	SZF1
SLAMF6	114836	4112.8	2759.39	10075.7	2120.06	4.72091e-05	0.00734503	N		0.296012	0.999718	0.999718	SLAMF6	SLAM family member 6	KALI, NTBA, KALIb, Ly108, SF2000, NTB-A, CD352
PBLD	64081	3179.9	1877.1	8538.5	2495.04	4.80021e-05	0.00734503	N		0.405969	0.999718	0.999718	PBLD	phenazine biosynthesis like protein domain containing	MAWBP, MAWDBP, FLJ14767
LOC121952	121952	3307.5	3153.1	9973.1	1287.04	4.80386e-05	0.00734503	N		NA	NA	NA	NA	NA	NA
DUOXA1	90527	3325.1	3077.19	9759.1	1907.68	4.85046e-05	0.00734503	N		0.810842	0.999718	0.999718	DUOXA1	dual oxidase maturation factor 1	FLJ32334, NUMBIP, NIP, mol
ATP1B1	481	3590.4	2700.28	9297.7	1872.31	4.88432e-05	0.00734503	N		0.51785	0.999718	0.999718	ATP1B1	ATPase Na+/K+ transporting subunit beta 1	NA
C9orf125	84302	2284	2391.49	9175.8	3269.68	5.53698e-05	0.00793066	N		NA	NA	NA	NA	NA	NA
PRCD	768206	2079.4	2367.41	7865.3	2560.92	5.5734e-05	0.00793066	N		0.682968	0.999718	0.999718	PRCD	photoreceptor disc component	RP36
GJA4	2701	2851.6	2611.76	8855.1	2531.36	5.80381e-05	0.00799309	N		0.0303446	0.889074	0.889074	GJA4	gap junction protein alpha 4	CX37
ZMYND15	84225	3126.4	2832.22	9057.2	2056.91	5.85756e-05	0.00799309	N		0.736605	0.999718	0.999718	ZMYND15	zinc finger MYND-type containing 15	DKFZp434N127
CCR7	1236	3157.8	2582.45	8992.1	2416.3	5.90291e-05	0.00799309	N		0.746672	0.999718	0.999718	CCR7	C-C motif chemokine receptor 7	BLR2, CDw197, CD197
PCDP1	200373	3449.3	2628.39	8994.6	1990.18	5.91928e-05	0.00799309	N		0.306585	0.999718	0.999718	CFAP221	cilia and flagella associated protein 221	FAP221, PCDP1
C14orf73	91828	2081.8	3525.12	9242.7	2020.26	6.28788e-05	0.0081235	N		NA	NA	NA	NA	NA	NA
FLJ40852	285962	3625	3512.75	10934.1	1163.93	6.41695e-05	0.0081235	N		NA	NA	NA	NA	NA	NA
C10orf54	64115	2039.22	2807.34	8781.8	2749.54	6.50456e-05	0.0081235	N		0.101557	0.999718	0.999718	NA	NA	NA
ANXA2P2	304	3339.4	2463.15	8723.5	2175.05	6.58575e-05	0.00814505	N		0.430249	0.999718	0.999718	ANXA2P2	annexin A2 pseudogene 2	NA
FGD4	121512	1930.6	2085.67	7827.9	2857.03	6.90465e-05	0.00846038	N		0.119955	0.999718	0.999718	FGD4	FYVE, RhoGEF and PH domain containing 4	FRABP, frabin, ZFYVE6, CMT4H
SFTPA1	653509	3113.1	2783.48	9075.9	2361.83	7.04953e-05	0.00852203	N		0.410274	0.999718	0.999718	SFTPA1	surfactant protein A1	SP-A, SP-A1, COLEC4
HR	55806	2275.2	2645.26	7776.1	2022.53	7.08376e-05	0.00852203	N		0.0586133	0.999718	0.999718	HR	HR lysine demethylase and nuclear receptor corepressor	AU
SLC16A11	162515	2774.8	2725.73	8787.9	2517.68	7.23208e-05	0.00862209	N		0.382028	0.999718	0.999718	SLC16A11	solute carrier family 16 member 11	FLJ90193, MCT11
CYGB	114757	2608.7	2600.15	9198.1	3116.5	7.66019e-05	0.00899686	N		0.746022	0.999718	0.999718	CYGB	cytoglobin	HGB, STAP
SELPLG	6404	2322.6	2737.54	8528.8	2720.31	7.72281e-05	0.00899686	N		0.866646	0.999718	0.999718	SELPLG	selectin P ligand	PSGL-1, CD162
MYD88	4615	1603.4	1608.58	7932	3187.34	7.8381e-05	0.00899686	N		0.215648	0.999718	0.999718	MYD88	MYD88 innate immune signal transduction adaptor	NA
FCRL3	115352	3069.9	2605.29	9528	3036.41	7.9399e-05	0.00899686	N		0.683048	0.999718	0.999718	FCRL3	Fc receptor like 3	FCRH3, IRTA3, IFGP3, SPAP2a, SPAP2, SPAP2b, SPAP2c, SPAP2d, SPAP2e, CD307c
TGFBR2	7048	2253.33	2760.69	9419.2	3295.51	8.04993e-05	0.00899686	N		0.725668	0.999718	0.999718	TGFBR2	transforming growth factor beta receptor 2	TBRII, TBR-ii
PLA2G4A	5321	4216.1	2706.62	9865.4	2198.21	8.06561e-05	0.00899686	N		0.891113	0.999718	0.999718	PLA2G4A	phospholipase A2 group IVA	cPLA2-alpha
PI16	221476	1711.33	2219.71	7187.3	2417.96	8.09032e-05	0.00899686	N		0.184442	0.999718	0.999718	PI16	peptidase inhibitor 16	MGC45378, dJ90K10.5, MSMBBP, CD364
PVRL3	25945	2244	1781.93	8577.8	3210.62	8.34899e-05	0.00913105	N		0.232916	0.999718	0.999718	NA	NA	NA
FAM3D	131177	1837.2	2174.01	7546.7	2784.33	8.69097e-05	0.0093505	N		0.092657	0.999718	0.999718	FAM3D	FAM3 metabolism regulating signaling molecule D	EF7, OIT1
GHRL	51738	3678.1	3205.17	9954.8	1967.25	9.41568e-05	0.00988902	N		0.992627	0.999718	0.999718	GHRL	ghrelin and obestatin prepropeptide	MTLRP, ghrelin, obestatin
GSN	2934	3245.6	3203.56	9547.9	2094.49	9.55741e-05	0.00995884	N		0.310993	0.999718	0.999718	GSN	gelsolin	DKFZp313L0718
CLECL1	160365	3541.4	3053.79	9545.7	2022.34	9.76485e-05	0.0100955	N		0.870114	0.999718	0.999718	CLECL1	C-type lectin like 1	DCAL1
IL34	146433	2067.3	1686.51	7891.7	3019.99	0.000104292	0.0106441	N		0.992637	0.999718	0.999718	IL34	interleukin 34	MGC34647, IL-34
SPI1	6688	3048.6	3239.4	9300.3	1856.48	0.000104563	0.0106441	N		0.678248	0.999718	0.999718	SPI1	Spi-1 proto-oncogene	PU.1, SPI-A, OF, SFPI1, SPI-1
LPXN	9404	3112.4	2877.77	8743.6	1957.16	0.00010638	0.0107463	N		0.963623	0.999718	0.999718	LPXN	leupaxin	LDPL
TM7SF4	81501	2386.6	3050.65	8634.8	2556.18	0.000109271	0.0109548	N		NA	NA	NA	NA	NA	NA
KCNAB2	8514	726.6	977.183	7566.4	3471.25	0.000112044	0.0109831	N		0.530549	0.999718	0.999718	KCNAB2	potassium voltage-gated channel subfamily A regulatory beta subunit 2	AKR6A5, KCNA2B, HKvbeta2.1, HKvbeta2.2
SORBS1	10580	2462.4	2732.62	8354.3	2643.6	0.000115573	0.0111318	N		0.356834	0.999718	0.999718	SORBS1	sorbin and SH3 domain containing 1	FLJ12406, CAP, sh3p12, ponsin, KIAA1296
GNAI2	2771	2982.7	2956.58	9051.8	2541.11	0.000116793	0.0111318	N		NA	NA	NA	GNAI2	G protein subunit alpha i2	GIP
GIMAP1	170575	2704.8	3475.41	9348	1502.67	0.000116925	0.0111318	N		0.287802	0.999718	0.999718	GIMAP1	GTPase, IMAP family member 1	HIMAP1, IMAP38, IMAP1, IAN2
SHF	90525	3460.5	3399.02	9934.4	2020.8	0.000121227	0.0114589	N		0.440552	0.999718	0.999718	SHF	Src homology 2 domain containing F	NA
APLNR	187	2919.6	2865.36	8483	2060.34	0.000126786	0.011704	N		0.694843	0.999718	0.999718	APLNR	apelin receptor	FLJ90771, APJ, APJR
HNF4G	3174	5644.4	2424.82	10803.9	2325.37	0.0001274	0.011704	N		0.696324	0.999718	0.999718	HNF4G	hepatocyte nuclear factor 4 gamma	NR2A2
RASA3	22821	2456	3667.26	9444.6	2344.18	0.000128242	0.011704	N		0.223697	0.999718	0.999718	RASA3	RAS p21 protein activator 3	GAP1IP4BP, GAPIII
C15orf27	123591	3730.4	2827.56	9282.8	2174.72	0.000131418	0.0119117	N		0.295946	0.999718	0.999718	NA	NA	NA
KBTBD11	9920	3904.4	3222.82	10060.4	2169.33	0.00013371	0.0120263	N		0.874919	0.999718	0.999718	KBTBD11	kelch repeat and BTB domain containing 11	KIAA0711, KLHDC7C
CYBASC3	220002	2775.5	3257.03	9089.8	2392.31	0.000134499	0.0120263	N		NA	NA	NA	NA	NA	NA
REG1A	5967	2318.7	911.267	7204.3	2580.44	0.000139539	0.0123105	N		0.854464	0.999718	0.999718	REG1A	regenerating family member 1 alpha	PSP, PTP, PSPS, PSPS1
DNM2	1785	3104	2641.85	9049.6	2874.55	0.000141161	0.0123712	N		0.541437	0.999718	0.999718	DNM2	dynamin 2	DYNII, DYN2, CMTDIB, CMTDI1, DI-CMTB, CMT2M
ECSCR	641700	2515.8	3075.46	9174.3	3128.38	0.000143598	0.0124811	N		0.740315	0.999718	0.999718	ECSCR	endothelial cell surface expressed chemotaxis and apoptosis regulator	ECSM2, ARIA
TNNI3K	51086	3983	2301.86	9012.9	2385.06	0.000144302	0.0124811	N		0.290757	0.999718	0.999718	TNNI3K	TNNI3 interacting kinase	CARK
SULT1B1	27284	1926.9	2322.45	8024	3182.38	0.000149578	0.0126264	N		0.785699	0.999718	0.999718	SULT1B1	sulfotransferase family 1B member 1	ST1B2
SOX6	55553	2356.22	1894.61	8770.4	3434.72	0.000150647	0.0126264	N		0.0763343	0.999718	0.999718	SOX6	SRY-box transcription factor 6	NA
PLAC8	51316	2416.6	1778.08	6786.8	2236.56	0.00015126	0.0126264	N		0.99356	0.999718	0.999718	PLAC8	placenta associated 8	onzin, C15
UGT2B15	7366	2806	2490.42	8543.7	2851.11	0.000152661	0.0126264	N		0.839377	0.999718	0.999718	UGT2B15	UDP glucuronosyltransferase family 2 member B15	UGT2B8
VSIG2	23584	2360	2152.14	7416.2	2544.89	0.00015496	0.012737	N		0.148629	0.999718	0.999718	VSIG2	V-set and immunoglobulin domain containing 2	CTXL, CTH
CHST4	10164	2087.3	2205.48	7699.3	2925.15	0.000158656	0.0128808	N		0.55294	0.999718	0.999718	CHST4	carbohydrate sulfotransferase 4	HEC-GLCNAC-6-ST, LSST
ROBO4	54538	2297.44	3092.56	8538.4	1760.91	0.000160847	0.012979	N		0.285757	0.999718	0.999718	ROBO4	roundabout guidance receptor 4	FLJ20798, MRB, ECSM4
SLC15A3	51296	1669.8	2338.69	7524.7	3047.23	0.000163259	0.013069	N		0.79154	0.999718	0.999718	SLC15A3	solute carrier family 15 member 3	PHT2, hPTR3
KLHL2	11275	3839.2	3122.05	9563.1	1432.35	0.00016703	0.013157	N		0.0386764	0.951517	0.951517	KLHL2	kelch like family member 2	MAV
LCK	3932	3542.2	2898.3	9449.8	2696.58	0.000173427	0.013524	N		0.0195266	0.805311	0.805311	LCK	LCK proto-oncogene, Src family tyrosine kinase	NA
IQUB	154865	3511.7	3662.36	10153.1	1899.48	0.000183536	0.0141735	N		0.397789	0.999718	0.999718	IQUB	IQ motif and ubiquitin domain containing	FLJ35834
TPSAB1	7177	2901.4	2882.97	9222	3134.38	0.000184218	0.0141735	N		0.968013	0.999718	0.999718	TPSAB1	tryptase alpha/beta 1	NA
DCTD	1635	3429.9	3615.74	9959.1	1724.84	0.000190274	0.0145548	N		0.466053	0.999718	0.999718	DCTD	dCMP deaminase	NA
TMEM204	79652	2064	2444.65	8505.1	3473.43	0.000192935	0.0145896	N		0.564807	0.999718	0.999718	TMEM204	transmembrane protein 204	FLJ20898, CLP24
RPL3	6122	3851.8	3435.86	10213.7	2407.66	0.000194264	0.0146067	N		0.335972	0.999718	0.999718	RPL3	ribosomal protein L3	L3
KLF4	9314	2560.8	3318.88	9302.2	3149.54	0.000196438	0.0146485	N		0.142753	0.999718	0.999718	KLF4	Kruppel like factor 4	EZF, GKLF
CAPN3	825	2679.9	3452.3	8931	2051.8	0.000197034	0.0146485	N		0.816506	0.999718	0.999718	CAPN3	calpain 3	CANP3, p94, nCL-1
PIK3R5	23533	1860.3	3015.08	8060.6	2947	0.000199156	0.014715	N		0.873483	0.999718	0.999718	PIK3R5	phosphoinositide-3-kinase regulatory subunit 5	P101-PI3K, p101
GPR124	25960	2926.2	2530.17	8544.6	2856.59	0.000203701	0.014715	N		0.576573	0.999718	0.999718	NA	NA	NA
AKNA	80709	2851.9	2933.47	8799	2798.54	0.000205252	0.014715	N		0.679487	0.999718	0.999718	AKNA	AT-hook transcription factor	KIAA1968
FHL5	9457	3171.1	3108.79	9341.7	2825.01	0.000205713	0.014715	N		0.292433	0.999718	0.999718	FHL5	four and a half LIM domains 5	FLJ33049, ACT, dJ393D12.2
C4BPA	722	3345.8	3533.23	9671.6	1442.56	0.000211891	0.0150755	N		0.771317	0.999718	0.999718	C4BPA	complement component 4 binding protein alpha	NA
TCP11L2	255394	2301.33	2098.35	9110.4	3781.35	0.00021313	0.0150826	N		0.99216	0.999718	0.999718	TCP11L2	t-complex 11 like 2	MGC40368
CD3E	916	3576	2817.66	9168.4	2589.13	0.000215646	0.0151794	N		0.605707	0.999718	0.999718	CD3E	CD3e molecule	NA
C10orf57	80195	4290.6	2430.29	9520	2630.59	0.00021713	0.0151889	N		NA	NA	NA	NA	NA	NA
KLRB1	3820	4035.5	2764.48	9405	2221.27	0.000218076	0.0151889	N		0.745266	0.999718	0.999718	KLRB1	killer cell lectin like receptor B1	CD161, NKR-P1, NKR-P1A, hNKR-P1A, CLEC5B
S1PR4	8698	2392.4	3470.76	8770.3	2515.25	0.000223199	0.0154538	N		0.494827	0.999718	0.999718	S1PR4	sphingosine-1-phosphate receptor 4	NA
SERPINA1	5265	3949.2	3461.94	10127.4	2037.46	0.000224214	0.0154538	N		0.819149	0.999718	0.999718	SERPINA1	serpin family A member 1	AAT, A1A, PI1, alpha-1-antitrypsin, A1AT, alpha1AT
C10orf10	11067	3531.3	3136.63	9432.5	2517.48	0.000227822	0.0156211	N		0.990842	0.999718	0.999718	NA	NA	NA
RASGRP2	10235	2962.1	3140.34	8516.4	1589.1	0.000229412	0.015649	N		0.792532	0.999718	0.999718	RASGRP2	RAS guanyl releasing protein 2	CALDAG-GEFI
NIPSNAP3A	25934	5778.8	2724.68	10580.3	1366.36	0.000236814	0.0159962	N		0.992088	0.999718	0.999718	NIPSNAP3A	nipsnap homolog 3A	DKFZp564D177, FLJ13953, HSPC299, MGC14553
SH3BGRL	6451	5662.1	3071.02	11078	1606.77	0.000236919	0.0159962	N		0.99332	0.999718	0.999718	SH3BGRL	SH3 domain binding glutamate rich protein like	MGC117402
C15orf59	388135	3378.4	2692.8	8499.3	2295.23	0.000248072	0.0165185	N		0.673693	0.999718	0.999718	NA	NA	NA
CD5	921	3314.5	3222.55	9265.5	2496.76	0.0002484	0.0165185	N		0.899112	0.999718	0.999718	CD5	CD5 molecule	T1
C15orf17	57184	3064.5	1647.67	8704.3	3227.38	0.000255888	0.0167637	N		NA	NA	NA	NA	NA	NA
TRAT1	50852	3617	3024.85	9681	2969.23	0.000262868	0.0168918	N		0.449182	0.999718	0.999718	TRAT1	T cell receptor associated transmembrane adaptor 1	HSPC062, TRIM
MICAL1	64780	2944.9	3515.12	9641.6	3061	0.000263	0.0168918	N		0.745172	0.999718	0.999718	MICAL1	microtubule associated monooxygenase, calponin and LIM domain containing 1	MICAL, FLJ11937, DKFZp434B1517, FLJ21739
ANKH	56172	4673.5	2821	10170.2	2601.33	0.000263349	0.0168918	N		0.681029	0.999718	0.999718	ANKH	ANKH inorganic pyrophosphate transport regulator	HANK, ANK, CPPDD, SLC62A1
OLFML1	283298	2649.22	3030.28	8544.5	2265.83	0.000264226	0.0168918	N		0.12695	0.999718	0.999718	OLFML1	olfactomedin like 1	UNQ564
AOC3	8639	2936.2	4039.29	9981.8	1613.18	0.000266023	0.016925	N		0.10353	0.999718	0.999718	AOC3	amine oxidase copper containing 3	VAP1, HPAO, VAP-1
PMP22	5376	2831.8	3756.82	9581.1	2675.95	0.000268488	0.0170001	N		0.419275	0.999718	0.999718	PMP22	peripheral myelin protein 22	HNPP, GAS3, Sp110, HMSNIA
OGN	4969	3836.56	3651.45	10927.6	1298.49	0.000272375	0.0170827	N		0.078318	0.999718	0.999718	OGN	osteoglycin	mimecan, OIF, SLRR3A
DOK2	9046	2730.4	3011.79	8886.3	3100.29	0.000275256	0.017182	N		0.197178	0.999718	0.999718	DOK2	docking protein 2	p56dok-2, Dok-2
ENTPD2	954	3239.7	2589.52	8062.3	2155.4	0.000281656	0.0174108	N		0.506198	0.999718	0.999718	ENTPD2	ectonucleoside triphosphate diphosphohydrolase 2	NTPDase-2
SAMD3	154075	4561.9	2866.53	10104.8	2638.24	0.000281803	0.0174108	N		0.400051	0.999718	0.999718	SAMD3	sterile alpha motif domain containing 3	bA73O6.2, FLJ34032
DNAH2	146754	3145.5	3201.07	8995.2	2506.17	0.000282869	0.0174108	N		0.510114	0.999718	0.999718	DNAH2	dynein axonemal heavy chain 2	KIAA1503, FLJ46675
MST1R	4486	3427.2	3101.34	9290.6	2711.05	0.000287626	0.0174475	N		0.570696	0.999718	0.999718	MST1R	macrophage stimulating 1 receptor	CDw136, CD136
SLIT3	6586	2964.67	3255.5	9111.2	1872.6	0.000287661	0.0174475	N		0.799014	0.999718	0.999718	SLIT3	slit guidance ligand 3	slit2, MEGF5, SLIT1, Slit-3
PAQR8	85315	1510.9	1465.86	6654.2	2994.2	0.000296056	0.0177211	N		0.490809	0.999718	0.999718	PAQR8	progestin and adipoQ receptor family member 8	LMPB1, MPRB
C1orf38	9473	2759	3163.69	9035.1	3126.52	0.000301307	0.0178803	N		NA	NA	NA	NA	NA	NA
PPP1R15A	23645	3695.8	2201.26	8367.2	2473.14	0.000310534	0.0181534	N		0.993473	0.999718	0.999718	PPP1R15A	protein phosphatase 1 regulatory subunit 15A	GADD34
FAM13C	220965	2696.67	3265.21	8908.8	2366.35	0.00031056	0.0181534	N		0.32314	0.999718	0.999718	FAM13C	family with sequence similarity 13 member C	NA
ARHGEF15	22899	3003.3	3765.82	9433.2	1793.16	0.000311395	0.0181534	N		0.115241	0.999718	0.999718	ARHGEF15	Rho guanine nucleotide exchange factor 15	KIAA0915, Vsm-RhoGEF, ARGEF15, FLJ13791, MGC44868
HSPA12B	116835	2853.6	3540.27	8868.8	1793.04	0.0003274	0.0188931	N		0.593567	0.999718	0.999718	HSPA12B	heat shock protein family A (Hsp70) member 12B	dJ1009E24.2
BCL11B	64919	3224.67	3177.3	9176.1	2122.49	0.000328366	0.0188931	N		0.305148	0.999718	0.999718	BCL11B	BAF chromatin remodeling complex subunit BCL11B	CTIP-2, CTIP2, hRIT1-alpha
GLIPR1L2	144321	3051.9	3169.79	8878.4	2675.69	0.000334976	0.01919	N		0.51436	0.999718	0.999718	GLIPR1L2	GLIPR1 like 2	MGC39497
LYZ	4069	2448.5	3093.77	8368.2	2912.73	0.000343968	0.0196202	N		0.852392	0.999718	0.999718	LYZ	lysozyme	NA
RCSD1	92241	2977.5	3234.78	8788.5	2579.77	0.000351003	0.0198503	N		0.422327	0.999718	0.999718	RCSD1	RCSD domain containing 1	MK2S4, MGC21854, CapZIP
CYP27A1	1593	2664.8	3761.62	9586.1	3235.34	0.000353551	0.0199093	N		0.5053	0.999718	0.999718	CYP27A1	cytochrome P450 family 27 subfamily A member 1	CTX, CP27
GYPC	2995	2642.78	3499.61	9087.3	2028.38	0.000356176	0.0199721	N		0.764026	0.999718	0.999718	GYPC	glycophorin C (Gerbich blood group)	GPC, GYPD, Ge, CD236, CD236R
DUOX2	50506	2925.2	3800.51	9344.9	2153.67	0.000360892	0.0200673	N		0.20449	0.999718	0.999718	DUOX2	dual oxidase 2	P138-TOX, P138(TOX), THOX2, LNOX2
KLRG1	10219	4399	3346.42	10050.6	1891.41	0.000360906	0.0200673	N		0.924918	0.999718	0.999718	KLRG1	killer cell lectin like receptor G1	MAFA, 2F1, MAFA-L, CLEC15A
C1R	715	3837	3389.35	10064.2	1955.44	0.00036284	0.0200904	N		0.818557	0.999718	0.999718	C1R	complement C1r	NA
CD4	920	2945.7	3012.93	8634.9	2792.54	0.000366009	0.0201815	N		0.0308665	0.893173	0.893173	CD4	CD4 molecule	NA
HABP2	3026	3529.3	3235.6	8936.9	1477.9	0.000373614	0.0205153	N		0.187981	0.999718	0.999718	HABP2	hyaluronan binding protein 2	HABP, PHBP, HGFAL, FSAP
NRG3	10718	542	441.613	6593.1	3498.32	0.000375203	0.0205174	N		0.178905	0.999718	0.999718	NRG3	neuregulin 3	NA
LOC728392	728392	3203.6	3753.86	9485.3	2081.09	0.000387121	0.0209956	N		0.382028	0.999718	0.999718	NA	NA	NA
RPL9	6133	4899.7	2913.59	10072.1	2318.67	0.000390527	0.0210509	N		0.931959	0.999718	0.999718	RPL9	ribosomal protein L9	L9
RICH2	9912	2274.67	3611.34	8879.4	2299.07	0.000391322	0.0210509	N		NA	NA	NA	NA	NA	NA
CD3D	915	3237.2	2354.78	8418.7	2904.97	0.000393662	0.0210911	N		0.784138	0.999718	0.999718	CD3D	CD3d molecule	NA
ANXA2	302	3744.6	2618.38	8490.8	2234.29	0.000397167	0.021163	N		0.341448	0.999718	0.999718	ANXA2	annexin A2	LIP2
BTLA	151888	3488.1	2943.63	8954.2	2677.19	0.000398277	0.021163	N		0.0750706	0.999718	0.999718	BTLA	B and T lymphocyte associated	BTLA1, CD272
CYP7B1	9420	4694.7	2112.99	9117.8	2423.53	0.000400998	0.021163	N		0.49827	0.999718	0.999718	CYP7B1	cytochrome P450 family 7 subfamily B member 1	NA
IL3RA	3563	2348.9	3186.85	8371.2	3024.15	0.000401401	0.021163	N		0.155561	0.999718	0.999718	IL3RA	interleukin 3 receptor subunit alpha	CD123
RFX7	64864	2885.9	3786.19	9550.6	2967.12	0.000405763	0.021239	N		0.402392	0.999718	0.999718	RFX7	regulatory factor X7	FLJ12994
FLT4	2324	3455.2	2820.31	8300	1999.5	0.000406052	0.021239	N		0.471619	0.999718	0.999718	FLT4	fms related receptor tyrosine kinase 4	VEGFR3, PCL, VEGFR-3
TMEM163	81615	3615.3	2643.39	8490.6	2378.72	0.000407821	0.0212475	N		0.61799	0.999718	0.999718	TMEM163	transmembrane protein 163	DKFZP566N034, SV31
KALRN	8997	2393.8	3163.87	9128.6	3742.15	0.000412276	0.0213211	N		0.753495	0.999718	0.999718	KALRN	kalirin RhoGEF kinase	duo, Hs.8004, TRAD, DUET, Kalirin, ARHGEF24
CCR5	1234	4363.22	2369.1	8837.5	1944.65	0.000412456	0.0213211	N		0.223362	0.999718	0.999718	CCR5	C-C motif chemokine receptor 5	CKR-5, CC-CKR-5, CKR5, CD195, IDDM22
TRAF3IP2	10758	3504.8	3517.08	9460.3	2333.51	0.000414656	0.0213514	N		0.850081	0.999718	0.999718	TRAF3IP2	TRAF3 interacting protein 2	DKFZP586G0522, ACT1, CIKS
SLA	6503	4491.7	3131.02	9685.1	1746.97	0.000419896	0.0214849	N		0.144418	0.999718	0.999718	SLA	Src like adaptor	SLA1, SLAP-1, hSLAP, SLAP
GNG7	2788	3322.1	3542.66	9189	1932.61	0.000420495	0.0214849	N		0.57833	0.999718	0.999718	GNG7	G protein subunit gamma 7	FLJ00058
ZBTB47	92999	3168.33	2772.46	8755.5	2786.13	0.000422295	0.0214939	N		0.17017	0.999718	0.999718	ZBTB47	zinc finger and BTB domain containing 47	KIAA1190, DKFZp434N0615
SNX1	6642	3419.1	3061.93	8553.1	1959.44	0.000431678	0.0218037	N		0.30387	0.999718	0.999718	SNX1	sorting nexin 1	SNX1A, MGC8664, HsT17379, Vps5
CD40LG	959	2978.7	4068.59	9683	2202.39	0.000437474	0.0220125	N		0.393275	0.999718	0.999718	CD40LG	CD40 ligand	CD40L, TRAP, gp39, hCD40L, CD154
GRM7	2917	3110.7	2893.66	9139.4	3345.2	0.000439651	0.0220382	N		0.164891	0.999718	0.999718	GRM7	glutamate metabotropic receptor 7	GLUR7, GPRC1G, mGlu7, MGLUR7, PPP1R87
TRPV2	51393	2401.7	4036.11	8985.4	1735.85	0.000458192	0.0228809	N		0.280044	0.999718	0.999718	TRPV2	transient receptor potential cation channel subfamily V member 2	VRL, VRL-1, VRL1
NR4A3	8013	3612.2	2864.96	8758.1	2498.46	0.000466903	0.0231413	N		0.322931	0.999718	0.999718	NR4A3	nuclear receptor subfamily 4 group A member 3	CSMF, CHN, NOR1, MINOR
MFAP4	4239	3406.7	3292.11	8935	2260.75	0.000472273	0.0232683	N		0.451237	0.999718	0.999718	MFAP4	microfibril associated protein 4	NA
TIE1	7075	3004.9	3603.62	9011.5	2372.42	0.000472981	0.0232683	N		0.394696	0.999718	0.999718	TIE1	tyrosine kinase with immunoglobulin like and EGF like domains 1	JTK14
RETSAT	54884	3544.9	3161.17	9490.2	3087.82	0.000477393	0.0233216	N		0.183202	0.999718	0.999718	RETSAT	retinol saturase	FLJ20296
CXCL2	2920	3736.1	2291.01	9180.6	3225.58	0.000478879	0.0233216	N		0.900943	0.999718	0.999718	CXCL2	C-X-C motif chemokine ligand 2	SCYB2, GROb, MIP-2a, MGSA-b, CINC-2a
HCG2P7	80867	3335.5	1826.23	8186.3	2938.9	0.000480025	0.0233216	N		NA	NA	NA	NA	NA	NA
C1orf125	126859	2151.3	2397.94	7879.4	3400.37	0.000481116	0.0233216	N		NA	NA	NA	NA	NA	NA
CD52	1043	4197.8	2990.26	9421.6	2434.33	0.000484731	0.0234111	N		0.140953	0.999718	0.999718	CD52	CD52 molecule	HE5, EDDM5
TSPAN8	7103	3408.3	3094.18	8741.6	2439.94	0.000501901	0.0239818	N		0.391206	0.999718	0.999718	TSPAN8	tetraspanin 8	CO-029
ITGAL	3683	3588.5	3428.17	9295.7	2331.35	0.000502508	0.0239818	N		0.0177517	0.775757	0.775757	ITGAL	integrin subunit alpha L	LFA-1
KIAA0748	9840	3209.3	2738.29	8490.5	2842.92	0.000503795	0.0239818	N		NA	NA	NA	NA	NA	NA
SASH3	54440	3695.9	3226.27	8965	1936.36	0.000508581	0.0240367	N		0.931314	0.999718	0.999718	SASH3	SAM and SH3 domain containing 3	SLY, 753P9, SH3D6C, HACS2
EFNB1	1947	2140.8	2177.23	8105.2	3657.91	0.000511883	0.0241066	N		0.427036	0.999718	0.999718	EFNB1	ephrin B1	LERK2, Elk-L
PER2	8864	3529.8	3146.8	8828.7	2293.73	0.000515458	0.0241889	N		0.86216	0.999718	0.999718	PER2	period circadian regulator 2	KIAA0347
ITGAX	3687	933.4	1050.74	7015.6	3745.78	0.000518447	0.0242432	N		0.238236	0.999718	0.999718	ITGAX	integrin subunit alpha X	CD11c
TREH	11181	3273.8	2505.64	8328.3	2832.55	0.000522345	0.0242541	N		0.957658	0.999718	0.999718	TREH	trehalase	TRE, TREA, MGC129621
WAS	7454	2942.9	3112.71	8456.9	2706.73	0.000526126	0.0243442	N		0.926188	0.999718	0.999718	WAS	WASP actin nucleation promoting factor	WASP, WASPA
PARP3	10039	3758.8	2575.17	8883.1	2861.53	0.000538558	0.0246656	N		0.419201	0.999718	0.999718	PARP3	poly(ADP-ribose) polymerase family member 3	ADPRT3, IRT1, hPARP-3, pADPRT-3, ARTD3
GPR114	221188	4895.5	2617.77	9834.7	2641.78	0.000538662	0.0246656	N		0.410567	0.999718	0.999718	NA	NA	NA
TSC22D3	1831	4271.3	3359.83	9665.1	1831.06	0.000549433	0.0249945	N		0.0543108	0.999718	0.999718	TSC22D3	TSC22 domain family member 3	DIP, GILZ, TSC-22R, hDIP
MUC17	140453	1951.6	2287.81	6659.2	2692.67	0.000549624	0.0249945	N		0.848532	0.999718	0.999718	MUC17	mucin 17, cell surface associated	NA
CD80	941	5635.1	2556.15	9752.6	1480.66	0.000556006	0.0251122	N		0.0965595	0.999718	0.999718	CD80	CD80 molecule	B7.1, B7-1
UBASH3A	53347	3743.1	3310.97	9193.7	2259.76	0.000558988	0.025161	N		0.43048	0.999718	0.999718	UBASH3A	ubiquitin associated and SH3 domain containing A	STS-2, TULA, CLIP4
CDH5	1003	2959.8	3658.36	8780.8	1528.41	0.000561461	0.0251866	N		0.24474	0.999718	0.999718	CDH5	cadherin 5	7B4, CD144
C10orf32	119032	3454.4	2666.86	8157.5	2344.47	0.000569823	0.0253044	N		0.621269	0.999718	0.999718	NA	NA	NA
DBP	1628	3630.6	3339.62	9339	2687.36	0.000573105	0.025365	N		0.0656257	0.999718	0.999718	DBP	D-box binding PAR bZIP transcription factor	DABP
DRGX	644168	3061.1	3173.68	8610.7	2739.34	0.000578234	0.0254515	N		0.348674	0.999718	0.999718	DRGX	dorsal root ganglia homeobox	DRG11
PTK2B	2185	2575	3743.28	9099.4	1545.22	0.000578905	0.0254515	N		0.211278	0.999718	0.999718	PTK2B	protein tyrosine kinase 2 beta	CAKB, PYK2, RAFTK, PTK, CADTK
SNX20	124460	4299.9	2858.4	9202.1	2343.26	0.000586598	0.0256075	N		0.473066	0.999718	0.999718	SNX20	sorting nexin 20	SLIC-1, SLIC1
ABI3	51225	3435.4	3446.25	8953.3	2007.15	0.000588259	0.0256075	N		0.444242	0.999718	0.999718	ABI3	ABI family member 3	NESH, SSH3BP3
IRF4	3662	7149.8	1598.61	10349.9	1825.74	0.000594423	0.0257067	N		0.873289	0.999718	0.999718	IRF4	interferon regulatory factor 4	LSIRF
MAP2K5	5607	3193.2	2451.23	8658.4	3283.37	0.00060303	0.025994	N		0.130593	0.999718	0.999718	MAP2K5	mitogen-activated protein kinase kinase 5	MEK5, MAPKK5, HsT17454
LMO7	4008	3669.3	3277.34	9163.1	2520.6	0.000607039	0.0260818	N		0.206878	0.999718	0.999718	LMO7	LIM domain 7	FBX20, KIAA0858
ASPG	374569	4754.9	2630.93	8935.5	1480.05	0.000611434	0.0261427	N		0.423416	0.999718	0.999718	ASPG	asparaginase	NA
MFNG	4242	2839.7	3648.82	8936.8	2783.53	0.000612406	0.0261427	N		0.231953	0.999718	0.999718	MFNG	MFNG O-fucosylpeptide 3-beta-N-acetylglucosaminyltransferase	NA
PRY2	442862	3821.5	2651.59	8158.2	1864.25	0.00062407	0.0265327	N		NA	NA	NA	NA	NA	NA
RAC2	5880	3022.3	2921.46	8422.7	2931.05	0.000633538	0.0266531	N		0.61613	0.999718	0.999718	RAC2	Rac family small GTPase 2	EN-7
ITGB2	3689	3044	3153.14	8391.1	2564.29	0.000634888	0.0266531	N		0.839298	0.999718	0.999718	ITGB2	integrin subunit beta 2	LFA-1, MAC-1
TPSB2	64499	3282.3	2719.29	8398.5	2825.37	0.000636448	0.0266531	N		0.360887	0.999718	0.999718	TPSB2	tryptase beta 2	NA
HHAT	55733	3586.5	3562.77	9480.3	2683.5	0.000650398	0.027066	N		0.896967	0.999718	0.999718	HHAT	hedgehog acyltransferase	FLJ10724, MART-2, MART2, Skn, ski, rasp, sit, GUP2
GAS7	8522	2836.44	3195.71	8760.2	2932.76	0.000656667	0.0272412	N		0.616881	0.999718	0.999718	GAS7	growth arrest specific 7	KIAA0394, MGC1348
CD34	947	3138.22	3596.82	9278.6	1594.67	0.000663926	0.0273922	N		0.427504	0.999718	0.999718	CD34	CD34 molecule	NA
FAIM3	9214	3987.3	2766.85	8494	1973.14	0.000664815	0.0273922	N		0.509813	0.999718	0.999718	NA	NA	NA
THEMIS	387357	4537	2937.44	9616.6	2565.45	0.000666516	0.0273922	N		0.0104592	0.75159	0.75159	THEMIS	thymocyte selection associated	bA325O24.4, FLJ40584, bA325O24.3
CALML4	91860	3523.3	3667.77	9227.8	1440.5	0.000675334	0.0276687	N		0.732108	0.999718	0.999718	CALML4	calmodulin like 4	MGC4809, NY-BR-20
HDC	3067	2582.4	2140.02	7870.5	3320.61	0.000686975	0.0279654	N		0.865254	0.999718	0.999718	HDC	histidine decarboxylase	NA
CYP2S1	29785	2210.9	2668.46	7354.5	2945.88	0.000696147	0.028028	N		0.463865	0.999718	0.999718	CYP2S1	cytochrome P450 family 2 subfamily S member 1	NA
TCTEX1D1	200132	3192.5	3815.24	9638.7	3165.21	0.000696162	0.028028	N		0.0117278	0.75159	0.75159	NA	NA	NA
GLT25D2	23127	1977.1	3502.89	8270.5	3406.36	0.000714649	0.0285306	N		NA	NA	NA	NA	NA	NA
LY9	4063	3406.3	3904.15	9638.5	2625.21	0.000715776	0.0285306	N		0.272847	0.999718	0.999718	LY9	lymphocyte antigen 9	CD229, mLY9, SLAMF3, hly9
PLIN1	5346	4516.78	3439.05	10324.1	1511.04	0.000721861	0.0286828	N		0.310901	0.999718	0.999718	PLIN1	perilipin 1	NA
LOC100270710	100270710	4285	3744.91	10072.1	1849.33	0.000723929	0.0286828	N		NA	NA	NA	NA	NA	NA
A2M	2	4016.3	3181.39	8958.2	1768.88	0.000734178	0.0289298	N		0.849391	0.999718	0.999718	A2M	alpha-2-macroglobulin	FWP007, S863-7, CPAMD5
PIK3C2B	5287	2653.1	2820.51	8386.9	3421.12	0.000734536	0.0289298	N		0.826115	0.999718	0.999718	PIK3C2B	phosphatidylinositol-4-phosphate 3-kinase catalytic subunit type 2 beta	C2-PI3K, PI3K-C2beta
GKN1	56287	1364	2131.91	6404.2	3173.38	0.000746698	0.0293216	N		0.863047	0.999718	0.999718	GKN1	gastrokine 1	AMP18, CA11, BRICD1
CNN1	1264	1880.3	2416.29	7122.6	3224.36	0.000749862	0.0293587	N		0.310403	0.999718	0.999718	CNN1	calponin 1	SMCC, Sm-Calp
CCL14	6358	2889.89	3388.9	8756.9	2563.93	0.000757699	0.029539	N		0.0105816	0.75159	0.75159	CCL14	C-C motif chemokine ligand 14	HCC-1, HCC-3, NCC-2, SCYL2, CKb1, MCIF
FOXF1	2294	3110.3	3357.45	8658	2677.96	0.000758932	0.029539	N		0.580347	0.999718	0.999718	FOXF1	forkhead box F1	FREAC1
TFF2	7032	2382.1	3519.32	8136.4	2718.27	0.000766388	0.0297255	N		0.999155	0.999999	0.999999	TFF2	trefoil factor 2	NA
PLCG2	5336	4712.1	3554.97	10206.2	1984.78	0.000768215	0.0297255	N		0.0999023	0.999718	0.999718	PLCG2	phospholipase C gamma 2	NA
LILRB5	10990	3197	3377.03	8975.1	2426.4	0.000774561	0.0298836	N		0.341758	0.999718	0.999718	LILRB5	leukocyte immunoglobulin like receptor B5	LIR-8, LIR8, CD85c
LAP3	51056	4310.7	3307.92	9522.7	2190.6	0.000782653	0.030023	N		0.997337	0.99979	0.99979	LAP3	leucine aminopeptidase 3	LAPEP, LAP
GRRP1	79927	3249.4	3782.98	9074	2073.21	0.000782711	0.030023	N		NA	NA	NA	NA	NA	NA
SEPP1	6414	4518	3198.57	9485.5	1973.8	0.000807199	0.0307395	N		0.0204949	0.818293	0.818293	NA	NA	NA
ACADL	33	3321.5	3374.73	8944.6	2824.35	0.0008096	0.0307395	N		0.789775	0.999718	0.999718	ACADL	acyl-CoA dehydrogenase long chain	LCAD, ACAD4
CAMK2D	817	3496.5	3286.46	8957.7	2730	0.00081068	0.0307395	N		0.198692	0.999718	0.999718	CAMK2D	calcium/calmodulin dependent protein kinase II delta	NA
TSPAN18	90139	4847.1	3264.88	9847	1803.74	0.00082255	0.0309701	N		0.264583	0.999718	0.999718	TSPAN18	tetraspanin 18	TSPAN
SPON1	10418	3716.3	2626.66	8537.9	2748.87	0.000823784	0.0309701	N		0.541201	0.999718	0.999718	SPON1	spondin 1	KIAA0762, f-spondin
FGFR2	2263	3662.1	3199.23	8509.5	1520.27	0.000839314	0.0311994	N		0.572781	0.999718	0.999718	FGFR2	fibroblast growth factor receptor 2	CEK3, TK14, TK25, ECT1, K-SAM, CD332
C10orf116	10974	3133.67	2295.51	7589	2510.02	0.000848936	0.0314687	N		NA	NA	NA	NA	NA	NA
TIMP3	7078	6249.2	2860.69	10569.6	1310.31	0.000854569	0.031589	N		0.749938	0.999718	0.999718	TIMP3	TIMP metallopeptidase inhibitor 3	NA
TNFSF8	944	4535.4	2830.74	9506.3	2749.09	0.000872224	0.0320121	N		0.278108	0.999718	0.999718	TNFSF8	TNF superfamily member 8	CD153
AVEN	57099	5851.6	3046.39	10541.4	1891.28	0.000875127	0.0320121	N		0.878843	0.999718	0.999718	AVEN	apoptosis and caspase activation inhibitor	PDCD12
SHANK3	85358	2637.5	3642.29	8721.4	3148.82	0.000878188	0.0320121	N		0.469584	0.999718	0.999718	SHANK3	SH3 and multiple ankyrin repeat domains 3	SPANK-2, prosap2, KIAA1650, PSAP2
XPC	7508	2157	2568.42	7382	3215.2	0.000882341	0.0320121	N		0.38883	0.999718	0.999718	XPC	XPC complex subunit, DNA damage recognition and repair factor	XPCC, RAD4
LOC144571	144571	3000	3942.15	9000.7	2256.76	0.000887609	0.0320121	N		NA	NA	NA	NA	NA	NA
DENND2D	79961	3802.3	3174.89	8868.3	2385.88	0.000888923	0.0320121	N		0.877931	0.999718	0.999718	DENND2D	DENN domain containing 2D	FLJ22457, RP5-1180E21.2
SCGB2A1	4246	3899.2	3238.17	9065.1	2431.93	0.000889281	0.0320121	N		0.437666	0.999718	0.999718	SCGB2A1	secretoglobin family 2A member 1	UGB3, LPHC, MGC71973
RABGAP1L	9910	3618	2288.75	8744.8	3267.66	0.000890469	0.0320121	N		0.579997	0.999718	0.999718	RABGAP1L	RAB GTPase activating protein 1 like	HHL, TBC1D18, KIAA0471, FLJ38519
ZNF438	220929	2664.1	3474.57	8302.1	2776.44	0.000894731	0.0320121	N		0.760875	0.999718	0.999718	ZNF438	zinc finger protein 438	bA330O11.1
CECR1	51816	2878.3	4152.64	9156.2	2246.28	0.000901841	0.0320121	N		0.862544	0.999718	0.999718	NA	NA	NA
C17orf60	284021	4383	3608.53	9868	2079.46	0.000903062	0.0320121	N		NA	NA	NA	NA	NA	NA
MPHOSPH8	54737	4075	3752.96	9764.6	2108.22	0.000904262	0.0320121	N		0.636983	0.999718	0.999718	MPHOSPH8	M-phase phosphoprotein 8	mpp8, HSMPP8
ADCY4	196883	3202.78	3736.61	9325.6	2057.43	0.000905498	0.0320121	N		0.464614	0.999718	0.999718	ADCY4	adenylate cyclase 4	AC4
S1PR1	1901	3055.7	3914.74	8955.4	2052.87	0.00090906	0.0320121	N		0.00353648	0.54444	0.54444	S1PR1	sphingosine-1-phosphate receptor 1	edg-1, D1S3362, CD363
ZNF831	128611	3858.6	3789.66	9590.3	2088.95	0.000909558	0.0320121	N		0.341564	0.999718	0.999718	ZNF831	zinc finger protein 831	dJ492J12.1
GCOM1	145781	3241.4	3856.75	9446.5	3018.83	0.000912737	0.0320388	N		0.639134	0.999718	0.999718	GCOM1	GRINL1A complex locus 1	FLJ30973, GRINL1A, MYZAP-POLR2M
REEP6	92840	5175.5	3007.35	9781.1	1951.66	0.000967443	0.0337799	N		0.494565	0.999718	0.999718	REEP6	receptor accessory protein 6	DP1L1, FLJ25383, Yip2f
ZNF189	7743	2923.1	2940.2	7752.2	2510.93	0.00097837	0.0339682	N		0.140137	0.999718	0.999718	ZNF189	zinc finger protein 189	NA
GZMA	3001	6075.8	1507.03	9625	2321.07	0.000980486	0.0339682	N		0.024011	0.865071	0.865071	GZMA	granzyme A	NA
NXPH3	11248	3368.2	3481.11	8949.9	2769.36	0.000980538	0.0339682	N		0.53011	0.999718	0.999718	NXPH3	neurexophilin 3	NPH3
ASPA	443	2742.22	3264.43	8649.4	3189.83	0.000996344	0.0344257	N		0.481623	0.999718	0.999718	ASPA	aspartoacylase	ASP, ACY2
NHEDC2	133308	2342.6	2826.24	8196.3	3708.86	0.00100858	0.0347578	N		NA	NA	NA	NA	NA	NA
TSPAN3	10099	3966.9	3547.38	9376.3	2352.51	0.00103467	0.0353196	N		0.544192	0.999718	0.999718	TSPAN3	tetraspanin 3	TM4-A, TSPAN-3
SLC9A4	389015	2187.2	4146.39	8302.6	2037.39	0.00104916	0.0354922	N		0.708134	0.999718	0.999718	SLC9A4	solute carrier family 9 member A4	NHE4
RCBTB2	1102	3434.3	3619.29	8811.8	1992.36	0.00104939	0.0354922	N		0.689919	0.999718	0.999718	RCBTB2	RCC1 and BTB domain containing protein 2	NA
CLDN18	51208	2982.1	4453.15	9519.3	1625.71	0.00105348	0.0354922	N		0.54393	0.999718	0.999718	CLDN18	claudin 18	NA
ALAS1	211	4299.2	2963.43	8969.5	2292.37	0.00105881	0.0355625	N		0.253846	0.999718	0.999718	ALAS1	5'-aminolevulinate synthase 1	NA
GPR25	2848	3133.5	2392.47	7935.2	3030.26	0.00106401	0.0356427	N		0.376261	0.999718	0.999718	GPR25	G protein-coupled receptor 25	NA
XK	7504	4219.3	4075.93	10283.9	2338.71	0.00107096	0.0356427	N		0.533899	0.999718	0.999718	XK	X-linked Kx blood group	XKR1, Kx, X1k
SCARF1	8578	4143.6	3273.59	9071.7	2063.69	0.00107357	0.0356427	N		0.641774	0.999718	0.999718	SCARF1	scavenger receptor class F member 1	SREC, KIAA0149, SREC1
HAAO	23498	3232.2	3803.84	8876.3	2133.73	0.00107542	0.0356427	N		0.766745	0.999718	0.999718	HAAO	3-hydroxyanthranilate 3,4-dioxygenase	NA
PARP4	143	3211.2	2923.67	8396.5	3037.66	0.00107735	0.0356427	N		0.43717	0.999718	0.999718	PARP4	poly(ADP-ribose) polymerase family member 4	VAULT3, p193, VPARP, VWA5C, ARTD4
ADH1A	124	3270.56	3085.11	8365.7	2285.41	0.00108368	0.0357339	N		0.516035	0.999718	0.999718	ADH1A	alcohol dehydrogenase 1A (class I), alpha polypeptide	NA
SERPINB6	5269	5156.5	3568.59	10727.4	2696.11	0.00108551	0.0357339	N		0.250482	0.999718	0.999718	SERPINB6	serpin family B member 6	PTI, CAP
KCNC4	3749	5065.89	2175.92	9029.6	2237.6	0.00113584	0.0370224	N		0.389297	0.999718	0.999718	KCNC4	potassium voltage-gated channel subfamily C member 4	Kv3.4, HKSHIIIC
ZFP36	7538	3993.1	3037.22	8733.9	2344.22	0.00114266	0.0371531	N		0.24849	0.999718	0.999718	ZFP36	ZFP36 ring finger protein	RNF162A, TIS11, G0S24, TTP, NUP475
GRAP2	9402	4486.8	4188.24	10563.4	1619.8	0.00114714	0.0372072	N		0.130762	0.999718	0.999718	GRAP2	GRB2 related adaptor protein 2	Grf40, GrbX, GRBLG, GADS, Mona
ALDOB	229	3231.5	3738.04	8877.7	2533.44	0.00115856	0.0373977	N		0.295585	0.999718	0.999718	ALDOB	aldolase, fructose-bisphosphate B	NA
CYP3A5	1577	2126.5	2194.43	7697.7	3779.47	0.00116669	0.0375218	N		0.854203	0.999718	0.999718	CYP3A5	cytochrome P450 family 3 subfamily A member 5	PCN3, P450PCN3, CP35
RYR3	6263	3401.78	2580.02	8493.8	3118.57	0.00118461	0.0377747	N		0.229571	0.999718	0.999718	RYR3	ryanodine receptor 3	NA
USH1C	10083	2008.3	2233.81	7122.3	3420.35	0.00119062	0.0378223	N		0.700064	0.999718	0.999718	USH1C	USH1 protein network component harmonin	PDZ73, harmonin, NY-CO-37, NY-CO-38, PDZ-73, AIE-75, PDZD7C
POU2AF1	5450	5288.6	2606.79	9812.2	2656.92	0.00119182	0.0378223	N		0.390657	0.999718	0.999718	POU2AF1	POU class 2 homeobox associating factor 1	OBF1, BOB1
RNF122	79845	3889.3	3524.88	9347.3	2697.72	0.00119823	0.0379347	N		0.363813	0.999718	0.999718	RNF122	ring finger protein 122	FLJ12526
TCF7L2	6934	2533.8	2764.74	7592.4	3116.51	0.00122686	0.0385643	N		0.158592	0.999718	0.999718	TCF7L2	transcription factor 7 like 2	TCF-4
AKAP13	11214	3327.1	3031.83	8101.4	2478.24	0.00123176	0.0386264	N		0.620672	0.999718	0.999718	AKAP13	A-kinase anchoring protein 13	Ht31, BRX, AKAP-Lbc, c-lbc, PROTO-LB, HA-3, ARHGEF13
LTA	4049	3490.6	2720.43	8464.2	3068.44	0.001239	0.0387416	N		0.122851	0.999718	0.999718	LTA	lymphotoxin alpha	TNFSF1, LT
RNF175	285533	3964.1	3051.9	8506	1998.15	0.00124128	0.0387416	N		0.805484	0.999718	0.999718	RNF175	ring finger protein 175	FLJ34190
PAPLN	89932	5384.8	2803.21	9467.9	1585.04	0.00125451	0.0389525	N		0.640233	0.999718	0.999718	PAPLN	papilin, proteoglycan like sulfated glycoprotein	MGC50452
CHST5	23563	2385.3	2585.56	7550.3	3345.03	0.0012561	0.0389525	N		0.259943	0.999718	0.999718	CHST5	carbohydrate sulfotransferase 5	I-GLCNAC-6-ST, FLJ22167
APOC4	346	3785.1	2809.17	8783.4	3033.4	0.00125687	0.0389525	N		0.388056	0.999718	0.999718	APOC4	apolipoprotein C4	NA
CHRDL1	91851	5729.78	2656.15	10097.8	2103.92	0.00126052	0.0389742	N		0.283226	0.999718	0.999718	CHRDL1	chordin like 1	NRLN1, CHL
LGALS2	3957	3064.33	2860.4	8631.2	3422.9	0.00126735	0.0390941	N		0.58768	0.999718	0.999718	LGALS2	galectin 2	HL14
RAET1L	154064	3158.5	2632.65	8253	3260.26	0.00127118	0.0391209	N		0.781889	0.999718	0.999718	RAET1L	retinoic acid early transcript 1L	NA
PLLP	51090	3199.22	2626.8	7923.5	2707.76	0.00127628	0.0391869	N		0.784843	0.999718	0.999718	PLLP	plasmolipin	PMLP
HSPB2	3316	3922.67	3527.69	9468	2118.19	0.00129159	0.0393828	N		0.2408	0.999718	0.999718	HSPB2	heat shock protein family B (small) member 2	Hs.78846, MKBP
C22orf15	150248	2475.5	3603.95	7896	2571.6	0.00131446	0.039805	N		0.400943	0.999718	0.999718	C22orf15	chromosome 22 open reading frame 15	FLJ36561, N27C7-3
GPR183	1880	5270.6	3342.83	10112.2	1904.03	0.00131996	0.0398804	N		0.841176	0.999718	0.999718	GPR183	G protein-coupled receptor 183	NA
CYP4F12	66002	4388.2	3704.03	9847.5	2426.12	0.00134372	0.0402026	N		0.242511	0.999718	0.999718	CYP4F12	cytochrome P450 family 4 subfamily F member 12	NA
SEC1	653677	4847.4	3762.93	10247	2023.8	0.00136047	0.0402026	N		NA	NA	NA	NA	NA	NA
BANK1	55024	3629.6	2554.78	8445.2	3081.19	0.00136637	0.0402026	N		0.754925	0.999718	0.999718	BANK1	B cell scaffold protein with ankyrin repeats 1	BANK, FLJ20706
CHI3L2	1117	4036.8	3018.97	8996.9	2842.64	0.00137053	0.0402026	N		0.842761	0.999718	0.999718	CHI3L2	chitinase 3 like 2	YKL-39, YKL39
LRRC32	2615	2591	3197.31	7890.3	3069.9	0.00137245	0.0402026	N		0.70567	0.999718	0.999718	LRRC32	leucine rich repeat containing 32	NA
LY6G6F	259215	3551.9	3031.1	8004.6	1978.08	0.0013729	0.0402026	N		0.16238	0.999718	0.999718	LY6G6F	lymphocyte antigen 6 family member G6F	G6f, NG32
CCDC96	257236	3094	3742.13	8464.3	2052.85	0.0013779	0.0402026	N		0.314164	0.999718	0.999718	CCDC96	coiled-coil domain containing 96	FLJ90575
NEK5	341676	3078.9	3714.42	8692	2766.6	0.00137991	0.0402026	N		0.0319567	0.906904	0.906904	NEK5	NIMA related kinase 5	NA
SLPI	6590	4281.3	3134.22	8858.2	1984.48	0.00138227	0.0402026	N		0.861451	0.999718	0.999718	SLPI	secretory leukocyte peptidase inhibitor	HUSI-I, ALK1, ALP, BLPI, HUSI, WAP4, WFDC4
BTNL8	79908	1655.7	2339.34	6988.9	3649	0.00139544	0.040408	N		0.831098	0.999718	0.999718	BTNL8	butyrophilin like 8	FLJ21458, BTN9.2
SCML4	256380	4376.3	3723.39	9696.8	1998.4	0.0014036	0.0405554	N		0.054681	0.999718	0.999718	SCML4	Scm polycomb group protein like 4	dJ47M23.1
SAMD9L	219285	5175.5	1967.95	9415.8	2874.13	0.00142867	0.0410112	N		0.90647	0.999718	0.999718	SAMD9L	sterile alpha motif domain containing 9 like	KIAA2005, FLJ39885
PLAC9	219348	4389.3	3727.88	9657.5	1771.05	0.00144027	0.0411497	N		0.992716	0.999718	0.999718	PLAC9	placenta associated 9	NA
KLHL6	89857	3514	4246.91	9487.8	1798.3	0.00145157	0.0411758	N		0.63407	0.999718	0.999718	KLHL6	kelch like family member 6	FLJ00029
DCAF6	55827	4757.1	2486.65	9205.6	2791.7	0.00145284	0.0411758	N		0.471939	0.999718	0.999718	DCAF6	DDB1 and CUL4 associated factor 6	PC326
PTCH2	8643	2673.1	3144.08	8025	3231.55	0.00145554	0.0411758	N		0.217096	0.999718	0.999718	PTCH2	patched 2	NA
PTPRCAP	5790	3657.5	2667.77	8004.2	2522.44	0.00149288	0.0421236	N		0.748509	0.999718	0.999718	PTPRCAP	protein tyrosine phosphatase receptor type C associated protein	LPAP, CD45-AP
HLF	3131	3194	3431.99	8248.1	2409.73	0.00151492	0.0424563	N		0.213588	0.999718	0.999718	HLF	HLF transcription factor, PAR bZIP family member	MGC33822
DYNC2H1	79659	3102.22	3403.82	8514.5	2574.82	0.00151815	0.0424563	N		0.808757	0.999718	0.999718	DYNC2H1	dynein cytoplasmic 2 heavy chain 1	hdhc11, DHC2, DHC1b, DYH1B
LGTN	1939	4734.5	3133.4	9517	2514.69	0.00152017	0.0424563	N		NA	NA	NA	NA	NA	NA
TMIGD2	126259	4015.9	2705.1	8783.4	2992.78	0.00153077	0.042569	N		0.47142	0.999718	0.999718	TMIGD2	transmembrane and immunoglobulin domain containing 2	MGC23244, CD28H, IGPR-1
ALDH3A2	224	3737.5	2993.94	8711.2	2968.49	0.00153119	0.042569	N		0.828956	0.999718	0.999718	ALDH3A2	aldehyde dehydrogenase 3 family member A2	FALDH
ZFAND5	7763	3365.8	2668.03	8772.7	3640.5	0.00153643	0.0426174	N		0.281268	0.999718	0.999718	ZFAND5	zinc finger AN1-type containing 5	ZFAND5A
IVD	3712	3188.3	3581.02	8249.4	1944.56	0.00154001	0.0426174	N		0.563691	0.999718	0.999718	IVD	isovaleryl-CoA dehydrogenase	ACAD2
ITGA8	8516	4620.1	3009.67	9067.1	2170.72	0.00155127	0.0426509	N		0.831651	0.999718	0.999718	ITGA8	integrin subunit alpha 8	NA
RASAL3	64926	3510.9	3104.67	8294.4	2583.26	0.0015535	0.0426509	N		0.854304	0.999718	0.999718	RASAL3	RAS protein activator like 3	FLJ21438
ZBBX	79740	3124	3740.82	9045.5	3348.04	0.00155992	0.0426509	N		0.89463	0.999718	0.999718	ZBBX	zinc finger B-box domain containing	FLJ23049
CLEC10A	10462	4614.78	2792.33	9258.9	2522.15	0.00156945	0.0427771	N		0.197108	0.999718	0.999718	CLEC10A	C-type lectin domain containing 10A	HML2, HML, CD301
ARHGAP15	55843	3685.7	2454.05	8204.3	2932.67	0.00157882	0.0429019	N		0.484335	0.999718	0.999718	ARHGAP15	Rho GTPase activating protein 15	BM046
GHITM	27069	5671.5	2930.01	9819.4	1675.49	0.00158326	0.0429343	N		0.793558	0.999718	0.999718	GHITM	growth hormone inducible transmembrane protein	HSPC282, PTD010, DERP2, My021, TMBIM5
ECM2	1842	4777	2987.22	9403.5	2009.99	0.00158895	0.0429883	N		0.218467	0.999718	0.999718	ECM2	extracellular matrix protein 2	NA
C1orf106	55765	3503.7	2077.64	8353.8	3406.8	0.00161578	0.0431967	N		0.599962	0.999718	0.999718	NA	NA	NA
TSPAN9	10867	3767.78	3333.13	8801.2	1695.76	0.00163349	0.0434465	N		0.221816	0.999718	0.999718	TSPAN9	tetraspanin 9	NET-5
NAPSA	9476	3581.9	2381.83	8079.2	2976.81	0.00163971	0.0434465	N		0.514128	0.999718	0.999718	NAPSA	napsin A aspartic peptidase	NAP1, NAPA, Kdap, KAP
FAM78A	286336	3131.5	3336.03	7824.6	1880.52	0.00164177	0.0434465	N		0.581937	0.999718	0.999718	FAM78A	family with sequence similarity 78 member A	FLJ00024
SDCCAG8	10806	4518.1	2473.44	9324.1	3223.56	0.00164717	0.0434465	N		0.932208	0.999718	0.999718	SDCCAG8	SHH signaling and ciliogenesis regulator SDCCAG8	NY-CO-8, CCCAP, SLSN7, NPHP10, BBS16
S100A6	6277	4491.3	2888.51	8631.8	1872.85	0.00165404	0.0434465	N		0.471441	0.999718	0.999718	S100A6	S100 calcium binding protein A6	2A9, PRA, CABP
SLC35A1	10559	4319.7	4200.61	10131	1056.14	0.00165905	0.0434465	N		0.877827	0.999718	0.999718	SLC35A1	solute carrier family 35 member A1	CMPST, hCST
MAN2B1	4125	3380.8	3337.29	8468.4	2757.38	0.00166124	0.0434465	N		0.613416	0.999718	0.999718	MAN2B1	mannosidase alpha class 2B member 1	LAMAN
TXNIP	10628	4173.56	2267.55	8453	2725.62	0.00166762	0.0435274	N		0.317657	0.999718	0.999718	TXNIP	thioredoxin interacting protein	VDUP1, EST01027, HHCPA78, THIF, ARRDC6
CMTM5	116173	2565.1	2587.3	7827.2	3610.14	0.00170934	0.0445283	N		0.674529	0.999718	0.999718	CMTM5	CKLF like MARVEL transmembrane domain containing 5	FLJ37521
TNFSF9	8744	5937.3	2784.09	10018.8	2052.92	0.00172803	0.0448314	N		0.274095	0.999718	0.999718	TNFSF9	TNF superfamily member 9	4-1BB-L, 4-1BBL
IQCH	64799	3590.7	4027.62	9253.5	2393.03	0.00173114	0.0448314	N		0.417364	0.999718	0.999718	IQCH	IQ motif containing H	FLJ12476
EPHX2	2053	3695	3256.53	8155.4	1311.84	0.00175034	0.0451134	N		0.127415	0.999718	0.999718	EPHX2	epoxide hydrolase 2	ABHD20
RABL2A	11159	3103.8	4204.86	8911.3	2116.61	0.00175281	0.0451134	N		0.994096	0.999718	0.999718	RABL2A	RAB, member of RAS oncogene family like 2A	NA
RAB37	326624	4166.8	3528.4	9001.6	1514.49	0.00176191	0.045185	N		0.961764	0.999718	0.999718	RAB37	RAB37, member RAS oncogene family	NA
F13A1	2162	5941.9	2260.82	9396.9	1920.95	0.00176528	0.045185	N		0.329939	0.999718	0.999718	F13A1	coagulation factor XIII A chain	NA
ANKS6	203286	2933.6	2775.36	7613.3	2932.31	0.00177764	0.0453261	N		0.0866387	0.999718	0.999718	ANKS6	ankyrin repeat and sterile alpha motif domain containing 6	FLJ36928, NPHP16
ENKUR	219670	3435.9	4234.71	9269.2	2147.81	0.00179464	0.0455939	N		0.252753	0.999718	0.999718	ENKUR	enkurin, TRPC channel interacting protein	MGC26778, enkurin, CFAP106
BIN3	55909	3434.8	3496.14	8448.9	2406.56	0.00180697	0.0458091	N		0.17173	0.999718	0.999718	BIN3	bridging integrator 3	NA
MAP6	4135	3449.6	4258.98	9542.7	2909.01	0.00181862	0.0460164	N		0.54648	0.999718	0.999718	MAP6	microtubule associated protein 6	KIAA1878, STOP, FLJ41346, MAP6-N
DENND1C	79958	3791.9	3735.56	8970.8	2099.8	0.00183146	0.0461903	N		0.641603	0.999718	0.999718	DENND1C	DENN domain containing 1C	FLJ22757
TMEM119	338773	5072.2	3495.95	9987.3	2184.06	0.00183247	0.0461903	N		0.228227	0.999718	0.999718	TMEM119	transmembrane protein 119	OBIF
ARRB2	409	2780.5	3477.49	8135.7	3069.28	0.00186591	0.0467412	N		0.50668	0.999718	0.999718	ARRB2	arrestin beta 2	BARR2, DKFZp686L0365
JPH1	56704	3653.3	3775.06	9128.5	2774.1	0.00186887	0.0467412	N		0.883266	0.999718	0.999718	JPH1	junctophilin 1	JP-1
C1QC	714	4131.9	3319.8	9018.1	2582.25	0.00188617	0.0467412	N		0.398213	0.999718	0.999718	C1QC	complement C1q C chain	NA
CC2D2A	57545	3302.8	3972.77	9023.9	2854.85	0.00189109	0.0467412	N		0.887974	0.999718	0.999718	CC2D2A	coiled-coil and C2 domain containing 2A	KIAA1345, MKS6, JBTS9
SCGB1A1	7356	2752.7	3804.74	8622.7	3391.99	0.00189894	0.0467412	N		0.815036	0.999718	0.999718	SCGB1A1	secretoglobin family 1A member 1	CC10, CCSP, CC16
FUT2	2524	4396.8	2910.05	8887.1	2595.56	0.00189964	0.0467412	N		0.993858	0.999718	0.999718	FUT2	fucosyltransferase 2	sej, Se2, SEC2
CNTN3	5067	4095.7	2856.42	9225	3401.69	0.00190025	0.0467412	N		0.721693	0.999718	0.999718	CNTN3	contactin 3	BIG-1
SLC9A1	6548	2294.5	2846.06	6919.3	2848.32	0.00190595	0.0467944	N		0.695941	0.999718	0.999718	SLC9A1	solute carrier family 9 member A1	PPP1R143
CCR1	1230	4449.78	3016.04	8977.4	1925.81	0.00191016	0.0467972	N		0.030661	0.890249	0.890249	CCR1	C-C motif chemokine receptor 1	CKR-1, MIP1aR, CD191
CD69	969	4490.1	2920.43	9035	2665.98	0.00191667	0.0467972	N		0.730005	0.999718	0.999718	CD69	CD69 molecule	CLEC2C
CXCL1	2919	4176.6	2730.57	9284.5	3464.5	0.00192113	0.0468198	N		0.195941	0.999718	0.999718	CXCL1	C-X-C motif chemokine ligand 1	SCYB1, GROa, MGSA-a, NAP-3
SH2D3C	10044	3282.4	4240.68	9024.6	1873.89	0.00193223	0.0469175	N		0.363501	0.999718	0.999718	SH2D3C	SH2 domain containing 3C	NSP3
HPGDS	27306	4339.4	2772.16	8772.2	2702.15	0.00195546	0.0473078	N		0.457	0.999718	0.999718	HPGDS	hematopoietic prostaglandin D synthase	GSTS, PGDS, H-PGDS, PGD2, GSTS1-1, GSTS1
CD6	923	3913.4	3333.85	9067.1	3024.28	0.00197982	0.0476359	N		0.407915	0.999718	0.999718	CD6	CD6 molecule	Tp120
FRMD4B	23150	3190.67	2666.82	8160	3254.76	0.00198552	0.0476462	N		0.568036	0.999718	0.999718	FRMD4B	FERM domain containing 4B	KIAA1013, GRSP1
FAM175A	84142	5382.1	3083.66	9578	1599.81	0.00199105	0.0476462	N		0.49051	0.999718	0.999718	NA	NA	NA
CD68	968	3727.7	4355.1	9561.7	1618.8	0.00203411	0.0485136	N		0.327698	0.999718	0.999718	CD68	CD68 molecule	SCARD1, macrosialin, GP110, DKFZp686M18236, LAMP4
LRRC66	339977	2118.3	2295.76	7015.2	3500.91	0.00203462	0.0485136	N		0.546205	0.999718	0.999718	LRRC66	leucine rich repeat containing 66	NA
TNFRSF1B	7133	4220.7	3661.15	9389.8	2520.5	0.00204306	0.0486272	N		0.705161	0.999718	0.999718	TNFRSF1B	TNF receptor superfamily member 1B	TNFBR, TNFR80, TNF-R75, TNF-R-II, p75, CD120b
MYC	4609	4428	3973.88	9989.2	2629.07	0.00205354	0.0487078	N		0.111362	0.999718	0.999718	MYC	MYC proto-oncogene, bHLH transcription factor	c-Myc, bHLHe39, MYCC
SLAMF1	6504	4686.4	3604.64	9760.3	2454.48	0.00205381	0.0487078	N		0.924868	0.999718	0.999718	SLAMF1	signaling lymphocytic activation molecule family member 1	CD150
ZFPM1	161882	2535.2	3810.19	8582.7	3714.05	0.00207592	0.0487785	N		0.935607	0.999718	0.999718	ZFPM1	zinc finger protein, FOG family member 1	FOG1, FOG, ZNF89A, ZC2HC11A
AMN	81693	3407.6	3541	8378.6	2398.41	0.00207882	0.0487785	N		0.613419	0.999718	0.999718	AMN	amnion associated transmembrane protein	amnionless
ITIH5	80760	5278.2	3668.19	10209.5	1753.43	0.00208864	0.0487785	N		0.555785	0.999718	0.999718	ITIH5	inter-alpha-trypsin inhibitor heavy chain 5	MGC10848
HS3ST2	9956	3234.8	3333.78	8133.2	2687.28	0.00208916	0.0487785	N		0.366402	0.999718	0.999718	HS3ST2	heparan sulfate-glucosamine 3-sulfotransferase 2	3OST2
CYP2C19	1557	2834	3633.7	7916.3	2425.28	0.00209011	0.0487785	N		0.417163	0.999718	0.999718	CYP2C19	cytochrome P450 family 2 subfamily C member 19	P450IIC19, CPCJ
SRGAP3	9901	3486.7	3723.84	8872.1	2853.79	0.00209365	0.0487785	N		0.238727	0.999718	0.999718	SRGAP3	SLIT-ROBO Rho GTPase activating protein 3	KIAA0411, MEGAP, WRP, ARHGAP14
CYP2C9	1559	2268.5	2075.56	7165.9	3584.76	0.00210037	0.0488489	N		0.14069	0.999718	0.999718	CYP2C9	cytochrome P450 family 2 subfamily C member 9	P450IIC9
PPPDE2	27351	4396.8	3444.79	10066	3617.89	0.00210589	0.0488914	N		NA	NA	NA	NA	NA	NA
LINS1	55180	5087	3053.77	9205.3	1573.6	0.00211796	0.0489998	N		NA	NA	NA	NA	NA	NA
CXorf36	79742	3906	3519.02	9017.8	1749.2	0.00213719	0.0491868	N		0.283426	0.999718	0.999718	NA	NA	NA
CIB1	10519	5952.8	3242.91	10519	2276.73	0.0021587	0.0495525	N		0.435452	0.999718	0.999718	CIB1	calcium and integrin binding 1	SIP2-28, CIB, KIP
HOMER2	9455	4484.5	2523.55	8473.2	2464.22	0.00216057	0.0495525	N		0.184242	0.999718	0.999718	HOMER2	homer scaffold protein 2	CPD, Cupidin, Vesl-2, HOMER-2B, HOMER-2, HOMER-2A, DFNA68
ITIH3	3699	4010	3270.31	8504.3	2039.38	0.00217674	0.0498275	N		0.405298	0.999718	0.999718	ITIH3	inter-alpha-trypsin inhibitor heavy chain 3	H3P
HS3ST5	222537	3657.1	3053.86	8384.9	2858.38	0.0021801	0.0498275	N		0.543261	0.999718	0.999718	HS3ST5	heparan sulfate-glucosamine 3-sulfotransferase 5	3-OST-5
CDKN1A	1026	3308.6	2442.06	8099.2	3387.42	0.00219211	0.0499308	N		0.237619	0.999718	0.999718	CDKN1A	cyclin dependent kinase inhibitor 1A	P21, CIP1, WAF1, SDI1, CAP20, p21CIP1, p21Cip1/Waf1, p21
