# Supplementary material for: Survival-Critical Genes Associated with Copy Number Alterations in Lung Adenocarcinoma
Source: Cancers (Basel). 2021 May 25;13(11):2586. doi: 10.3390/cancers13112586 (PMC8197496; doi:10.3390/cancers13112586)
Supplement: Supplementary file 1 [file cancers-13-02586-s001.zip › Table S6del v3.2.xlsx]

## Sheet: annot
		High expression group (n=10)		Low expression group (n=10)		t.test				Survival
Hugo_Symbol	Entrez_Gene_Id	Average # of CNVs	SD	Average # of CNVs	SD	pvalue	p.adjust.qvalue	HE_increase		p_value	p_value_BH	p_value_qvalue	Approved.symbol	Approved.name	Alias.symbols
MGC27382	149047	1377.7	1353.97	8514.8	1524.36	2.13049e-09	2.99415e-05	N		0.859893	0.999718	0.999718	NA	NA	NA
PAQR8	85315	2795.3	1768.83	9641.7	1843.4	1.08265e-07	0.000403738	N		0.490809	0.999718	0.999718	PAQR8	progestin and adipoQ receptor family member 8	LMPB1, MPRB
MUC17	140453	2380.4	1887.36	9017.1	1925.65	3.62371e-07	0.000742038	N		0.848532	0.999718	0.999718	MUC17	mucin 17, cell surface associated	NA
TSPAN3	10099	2127.6	1589.68	8025.6	1782.44	3.76288e-07	0.000742038	N		0.544192	0.999718	0.999718	TSPAN3	tetraspanin 3	TM4-A, TSPAN-3
ANGPT4	51378	1483.5	2088.07	8568	2039.81	4.41866e-07	0.000742038	N		0.996883	0.999718	0.999718	ANGPT4	angiopoietin 4	NA
CHRM1	1128	1903.7	2336.19	9212.4	1395.79	4.75199e-07	0.000742038	N		0.206771	0.999718	0.999718	CHRM1	cholinergic receptor muscarinic 1	NA
LOC728392	728392	2633.9	2217.28	9239.6	1644.92	8.97795e-07	0.00124186	N		0.382028	0.999718	0.999718	NA	NA	NA
TRAK1	22906	2711.3	1948.48	9037.1	1979.59	1.06038e-06	0.00124186	N		0.19516	0.999718	0.999718	TRAK1	trafficking kinesin protein 1	OIP106, KIAA1042, MILT1
ACE	1636	1130.1	1526.73	7867	2346.52	1.30911e-06	0.00141523	N		0.392502	0.999718	0.999718	ACE	angiotensin I converting enzyme	ACE1, CD143
TFF2	7032	1886	1433.6	7825.4	2190.17	2.63618e-06	0.0022528	N		0.999155	0.999999	0.999999	TFF2	trefoil factor 2	NA
IL5RA	3568	2196.6	2769.16	9699.5	1891.41	2.72507e-06	0.0022528	N		0.608332	0.999718	0.999718	IL5RA	interleukin 5 receptor subunit alpha	CDw125, CD125
DPCR1	135656	1714	1736.73	8337.9	2563.5	4.81264e-06	0.00305363	N		0.226693	0.999718	0.999718	NA	NA	NA
SLFN14	342618	3205.8	2166.3	8874.3	1668.38	5.04583e-06	0.00305363	N		0.8644	0.999718	0.999718	SLFN14	schlafen family member 14	NA
KRT79	338785	2367.4	2468.04	8687.8	1604.12	5.21476e-06	0.00305363	N		0.264116	0.999718	0.999718	KRT79	keratin 79	K6L, KRT6L
GNAI2	2771	2734.1	2411.59	8996.3	1925.14	6.09745e-06	0.00326882	N		NA	NA	NA	GNAI2	G protein subunit alpha i2	GIP
CDH5	1003	354.4	596.222	7346.1	2510.6	6.37325e-06	0.00326882	N		0.24474	0.999718	0.999718	CDH5	cadherin 5	7B4, CD144
LPCAT4	254531	2499.7	2079.38	8715.8	2340.39	6.81681e-06	0.00326882	N		0.370765	0.999718	0.999718	LPCAT4	lysophosphatidylcholine acyltransferase 4	FLJ10257, LPAAT-eta, LPEAT2
ZFAND5	7763	3049.3	2106.65	9312.8	2351.98	6.84006e-06	0.00326882	N		0.281268	0.999718	0.999718	ZFAND5	zinc finger AN1-type containing 5	ZFAND5A
RPL13AP17	399670	2537.3	2643.02	9291.3	1167.25	6.97782e-06	0.00326882	N		0.611341	0.999718	0.999718	RPL13AP17	ribosomal protein L13a pseudogene 17	NA
SEMA3G	56920	1282.8	2009.86	8427.9	2860.87	7.50951e-06	0.00329803	N		0.127798	0.999718	0.999718	SEMA3G	semaphorin 3G	FLJ00014, sem2
PRX	57716	624.8	727.424	7976.4	2772.09	9.03046e-06	0.00384582	N		0.0292802	0.889074	0.889074	PRX	periaxin	KIAA1620
NFIX	4784	2199.3	2049.62	8772.5	2675.23	1.07137e-05	0.00432854	N		0.744851	0.999718	0.999718	NFIX	nuclear factor I X	NF1A
C13orf30	144809	2265.5	2725.91	8813.6	1715.48	1.07799e-05	0.00432854	N		NA	NA	NA	NA	NA	NA
TLR2	7097	3151.5	2399.81	9103.8	1968.16	1.16066e-05	0.00444084	N		0.576256	0.999718	0.999718	TLR2	toll like receptor 2	TIL4, CD282
KLF13	51621	2938.5	1956.62	8811.7	2363.97	1.17302e-05	0.00444084	N		0.694108	0.999718	0.999718	KLF13	Kruppel like factor 13	RFLAT-1, BTEB3, NSLP1, FKLF-2
PTPRQ	374462	483.333	781.735	7457.8	2752.12	1.20675e-05	0.00444084	N		0.99426	0.999718	0.999718	PTPRQ	protein tyrosine phosphatase receptor type Q	NA
MIA	8190	2571.1	2567.37	8660.2	1486.13	1.23236e-05	0.00444084	N		0.0457676	0.980065	0.980065	MIA	MIA SH3 domain containing	CD-RAP
GAS2L2	246176	2326.9	2642.2	8710.2	2042.59	1.33908e-05	0.00459003	N		0.791101	0.999718	0.999718	GAS2L2	growth arrest specific 2 like 2	GAR17
CCDC37	348807	2179.4	2239.46	8353.7	2442.36	1.44959e-05	0.00473772	N		0.694361	0.999718	0.999718	NA	NA	NA
RPGR	6103	2941.8	2693.52	9252	1301.18	1.54779e-05	0.00494371	N		0.502655	0.999718	0.999718	RPGR	retinitis pigmentosa GTPase regulator	CORDX1
FAM3D	131177	2189.6	2385	8541.2	2489.17	1.62305e-05	0.0050689	N		0.092657	0.999718	0.999718	FAM3D	FAM3 metabolism regulating signaling molecule D	EF7, OIT1
MAP6	4135	2765.6	2707.39	9437.4	713	1.72856e-05	0.00528104	N		0.54648	0.999718	0.999718	MAP6	microtubule associated protein 6	KIAA1878, STOP, FLJ41346, MAP6-N
RABL2A	11159	1798.9	2047.68	8136.3	2725.76	1.95866e-05	0.00580107	N		0.994096	0.999718	0.999718	RABL2A	RAB, member of RAS oncogene family like 2A	NA
GNG7	2788	2230.8	2340.34	8514.1	2569.28	2.0893e-05	0.00580107	N		0.57833	0.999718	0.999718	GNG7	G protein subunit gamma 7	FLJ00058
CCDC81	60494	2493.6	3218.93	9934.5	2497.02	2.26259e-05	0.00580107	N		0.865795	0.999718	0.999718	CCDC81	coiled-coil domain containing 81	FLJ16339, FLJ23514
NAPSB	256236	2613.1	3014.25	9358	1641.47	2.32723e-05	0.00580107	N		0.993072	0.999718	0.999718	NAPSB	napsin B aspartic peptidase, pseudogene	NAP1L, NAP2, NAPB, NAPSBP
TRPV2	51393	1726	2147.26	7869.6	2635.59	2.36814e-05	0.00580107	N		0.280044	0.999718	0.999718	TRPV2	transient receptor potential cation channel subfamily V member 2	VRL, VRL-1, VRL1
C20orf194	25943	1634.1	2935.24	8737	2681.47	2.39894e-05	0.00580107	N		0.334591	0.999718	0.999718	C20orf194	chromosome 20 open reading frame 194	DKFZp434N061
CGNL1	84952	1868.6	2300.38	8006.2	2549.26	2.40632e-05	0.00580107	N		0.132708	0.999718	0.999718	CGNL1	cingulin like 1	FLJ14957, JACOP, KIAA1749, PCING
BTNL3	10917	1917.9	1937.31	7443.4	2372.14	2.40676e-05	0.00580107	N		0.311843	0.999718	0.999718	BTNL3	butyrophilin like 3	BTNLR, BTN9.1
CLEC14A	161198	1783.7	3089.02	8661.8	1758.56	2.43538e-05	0.00580107	N		0.591869	0.999718	0.999718	CLEC14A	C-type lectin domain containing 14A	NA
CBX7	23492	1895	3091.23	8695.6	1883.03	2.80382e-05	0.00648742	N		0.266876	0.999718	0.999718	CBX7	chromobox 7	NA
CASR	846	2836.9	3019.82	9477.5	1589.78	2.81584e-05	0.00648742	N		0.991315	0.999718	0.999718	CASR	calcium sensing receptor	FHH, NSHPT, GPRC2A
ACADL	33	2098	3163.77	9032.6	1696.98	2.89504e-05	0.0065623	N		0.789775	0.999718	0.999718	ACADL	acyl-CoA dehydrogenase long chain	LCAD, ACAD4
SCGB3A1	92304	1846.7	2196.25	8109.6	2760.18	3.00407e-05	0.00670136	N		0.477602	0.999718	0.999718	SCGB3A1	secretoglobin family 3A member 1	UGRP2, HIN-1, HIN1, LU105, PnSP-2
CYBASC3	220002	1426.2	2334.59	7468	2569.3	3.26719e-05	0.00698937	N		NA	NA	NA	NA	NA	NA
MYCT1	80177	1731	2267.29	8592.6	3103.78	3.27151e-05	0.00698937	N		0.249005	0.999718	0.999718	MYCT1	MYC target 1	MTLC, FLJ21269
IRX6	79190	3151.4	3114.84	9827.6	1661.51	3.6445e-05	0.00764462	N		0.62345	0.999718	0.999718	IRX6	iroquois homeobox 6	IRX-3
FAM150B	285016	2884.8	2354.48	8308.3	2114.69	3.93149e-05	0.00800758	N		0.343474	0.999718	0.999718	NA	NA	NA
LPXN	9404	1997.2	2989.49	8623.1	2401.69	4.03106e-05	0.0080931	N		0.963623	0.999718	0.999718	LPXN	leupaxin	LDPL
KIF1C	10749	3499.5	2172.43	8343.8	1880.31	4.87163e-05	0.00937874	N		0.966998	0.999718	0.999718	KIF1C	kinesin family member 1C	SPAX2, SPG58
TNS1	7145	2111.7	2638.01	8460	2732.05	5.04057e-05	0.00944521	N		0.607195	0.999718	0.999718	TNS1	tensin 1	DKFZp586K0617, PPP1R155
FAM82A2	55177	2137	2772.21	8282.9	2393.87	5.15268e-05	0.00952824	N		NA	NA	NA	NA	NA	NA
CELF6	60677	2110.4	3105.25	8517.3	1883.43	5.49398e-05	0.00965602	N		0.746322	0.999718	0.999718	CELF6	CUGBP Elav-like family member 6	NA
FAM74A1	401507	1843.6	1623.41	8218.7	3094.65	5.44001e-05	0.00965602	N		0.657819	0.999718	0.999718	FAM74A1	family with sequence similarity 74 member A1	NA
HR	55806	2231.1	2530.64	8277.7	2623.62	5.49661e-05	0.00965602	N		0.0586133	0.999718	0.999718	HR	HR lysine demethylase and nuclear receptor corepressor	AU
TAL1	6886	1538.2	2469.64	7573.2	2655.8	5.37117e-05	0.00965602	N		0.142849	0.999718	0.999718	TAL1	TAL bHLH transcription factor 1, erythroid differentiation factor	SCL, bHLHa17
HTR3C	170572	1592.3	3217.72	8420.3	2451.16	5.64084e-05	0.00978705	N		0.655826	0.999718	0.999718	HTR3C	5-hydroxytryptamine receptor 3C	NA
ZNF440	126070	2218.1	2905.59	8162.6	1347.4	6.05294e-05	0.010374	N		0.106684	0.999718	0.999718	ZNF440	zinc finger protein 440	FLJ37933
CALCRL	10203	1811.1	2184.39	7946.7	2954.93	6.65503e-05	0.0105636	N		0.47166	0.999718	0.999718	CALCRL	calcitonin receptor like receptor	CGRPR, CRLR
DNAH11	8701	2462.6	2571.31	7817.7	1920.79	6.59548e-05	0.0105636	N		0.980155	0.999718	0.999718	DNAH11	dynein axonemal heavy chain 11	Dnahc11, DPL11, CILD7, DNAHC11, DNAHBL, DNHBL
FRMD4B	23150	2094.67	2290.9	8647.8	3081.84	6.63111e-05	0.0105636	N		0.568036	0.999718	0.999718	FRMD4B	FERM domain containing 4B	KIAA1013, GRSP1
OR6K3	391114	3106.7	2752.79	8802.3	2062.01	7.11981e-05	0.0109956	N		0.400714	0.999718	0.999718	OR6K3	olfactory receptor family 6 subfamily K member 3	NA
ENKUR	219670	3084.6	3140.61	9412.1	1983.45	7.22735e-05	0.0110404	N		0.252753	0.999718	0.999718	ENKUR	enkurin, TRPC channel interacting protein	MGC26778, enkurin, CFAP106
CD37	951	2210.3	2807.84	8153.4	2353.62	7.69522e-05	0.0111492	N		0.652878	0.999718	0.999718	CD37	CD37 molecule	TSPAN26
FAM183A	440585	2434.9	2721.75	8246.1	2339.77	7.66901e-05	0.0111492	N		0.731451	0.999718	0.999718	FAM183A	family with sequence similarity 183 member A	LOC440585, hCG23177
MYO5C	55930	2961.4	1193	8340	2683.7	7.49312e-05	0.0111492	N		0.506574	0.999718	0.999718	MYO5C	myosin VC	MGC74969
PHACTR1	221692	3514.5	2692.25	9232	2293.26	7.85754e-05	0.0112682	N		0.76287	0.999718	0.999718	PHACTR1	phosphatase and actin regulator 1	KIAA1733, dJ257A7.2
CCDC114	93233	2216	2224.84	6902.1	1857.98	8.01049e-05	0.0113715	N		0.24012	0.999718	0.999718	NA	NA	NA
KCNK5	8645	3928.1	3071.76	9972.4	1789.27	8.69839e-05	0.0122245	N		0.296758	0.999718	0.999718	KCNK5	potassium two pore domain channel subfamily K member 5	K2p5.1, TASK-2, TASK2
POF1B	79983	2320.5	1766.09	8394.5	3103.86	9.09913e-05	0.0124416	N		0.326778	0.999718	0.999718	POF1B	POF1B actin binding protein	POF, FLJ22792
SASH3	54440	2642.8	2716.71	8474	2472.14	9.11844e-05	0.0124416	N		0.931314	0.999718	0.999718	SASH3	SAM and SH3 domain containing 3	SLY, 753P9, SH3D6C, HACS2
FOXL1	2300	2425.6	2509	7841.4	2353.36	9.83829e-05	0.012922	N		0.824313	0.999718	0.999718	FOXL1	forkhead box L1	FREAC7, FKH6
PLXNB1	5364	3190.6	2860.82	9199.1	2503.47	9.80313e-05	0.012922	N		0.704217	0.999718	0.999718	PLXNB1	plexin B1	SEP, KIAA0407
ACP5	54	1693.9	2759.02	8071.7	2975.85	0.000100703	0.012984	N		0.423448	0.999718	0.999718	ACP5	acid phosphatase 5, tartrate resistant	TRAP, HPAP
COL4A3BP	10087	2158.4	2268.83	7484.9	2510.5	0.000100281	0.012984	N		0.946347	0.999718	0.999718	NA	NA	NA
COLEC12	81035	2849.56	2423.41	8673.2	2619.04	0.000102469	0.0130304	N		0.864344	0.999718	0.999718	COLEC12	collectin subfamily member 12	SRCL, CL-P1, SCARA4
GKN1	56287	1943.8	2342.18	8142.2	3107.48	0.000106307	0.0130304	N		0.863047	0.999718	0.999718	GKN1	gastrokine 1	AMP18, CA11, BRICD1
HSPA12B	116835	1356.7	2913.38	7932.1	3035.79	0.000105814	0.0130304	N		0.593567	0.999718	0.999718	HSPA12B	heat shock protein family A (Hsp70) member 12B	dJ1009E24.2
CDS1	1040	1820.7	1020.39	6575.5	2468.35	0.000111218	0.0132461	N		0.660814	0.999718	0.999718	CDS1	CDP-diacylglycerol synthase 1	NA
CMTM5	116173	941.8	1509.28	6863.1	3103.95	0.000115075	0.013477	N		0.674529	0.999718	0.999718	CMTM5	CKLF like MARVEL transmembrane domain containing 5	FLJ37521
AQP10	89872	2599.3	3039.08	8400	1387.94	0.000116231	0.0134999	N		0.683277	0.999718	0.999718	AQP10	aquaporin 10	NA
ATP1B1	481	2783.9	1736.56	7737.2	2564.22	0.000120507	0.0137162	N		0.51785	0.999718	0.999718	ATP1B1	ATPase Na+/K+ transporting subunit beta 1	NA
EFNB1	1947	2408.4	1891.15	8327.9	3101.78	0.000121021	0.0137162	N		0.427036	0.999718	0.999718	EFNB1	ephrin B1	LERK2, Elk-L
RASGRP2	10235	3354	2835.85	8942.8	2159.92	0.000123553	0.0138911	N		0.792532	0.999718	0.999718	RASGRP2	RAS guanyl releasing protein 2	CALDAG-GEFI
AKAP14	158798	2320.8	2801.46	8036	2434.52	0.000129888	0.014478	N		0.18774	0.999718	0.999718	AKAP14	A-kinase anchoring protein 14	AKAP28
GIMAP1	170575	2417.4	3243.05	8525.3	1496.84	0.00013088	0.014478	N		0.287802	0.999718	0.999718	GIMAP1	GTPase, IMAP family member 1	HIMAP1, IMAP38, IMAP1, IAN2
POLK	51426	2660.6	1924.91	7941	2742.22	0.000131864	0.014478	N		0.93296	0.999718	0.999718	POLK	DNA polymerase kappa	POLQ, DINP
CD68	968	1705.8	2390.92	7672.4	3035.93	0.000138782	0.0146648	N		0.327698	0.999718	0.999718	CD68	CD68 molecule	SCARD1, macrosialin, GP110, DKFZp686M18236, LAMP4
IQGAP2	10788	2730.2	2638.12	8186.1	2411.25	0.000138023	0.0146648	N		0.0533987	0.999718	0.999718	IQGAP2	IQ motif containing GTPase activating protein 2	NA
LILRA4	23547	3374.1	2723.36	8472.5	1357.39	0.000136636	0.0146648	N		0.875094	0.999718	0.999718	LILRA4	leukocyte immunoglobulin like receptor A4	ILT7, CD85g
LRRFIP1	9208	5334.7	2813.09	10584.8	1425.66	0.000140555	0.0146758	N		0.900931	0.999718	0.999718	LRRFIP1	LRR binding FLII interacting protein 1	FLAP-1, FLIIAP1, TRIP, GCF-2, HUFI-1, GCF2
NR3C1	2908	3473.7	2969.5	9050.6	1800.75	0.000140975	0.0146758	N		0.605492	0.999718	0.999718	NR3C1	nuclear receptor subfamily 3 group C member 1	GR
OSBPL6	114880	3057.3	3283.83	9186.2	1811.02	0.000142296	0.0146811	N		0.121984	0.999718	0.999718	OSBPL6	oxysterol binding protein like 6	ORP6
CD300LG	146894	1259.4	2645.09	7393.1	3033.59	0.000144411	0.0147067	N		0.269148	0.999718	0.999718	CD300LG	CD300 molecule like family member g	Trem4, CLM9
ADRB2	154	1568.1	2251.72	7851.7	3338.37	0.00015527	0.0150058	N		0.636057	0.999718	0.999718	ADRB2	adrenoceptor beta 2	ADRBR, BAR, B2AR
BTG2	7832	1881.9	1969.79	7883.4	3224.49	0.000154755	0.0150058	N		0.390121	0.999718	0.999718	BTG2	BTG anti-proliferation factor 2	PC3, TIS21, MGC126063, MGC126064, APRO1
KRTAP13-2	337959	3806.7	2633.5	8813.2	1893.76	0.000156957	0.0150058	N		0.156311	0.999718	0.999718	KRTAP13-2	keratin associated protein 13-2	KAP13-2
LOC723809	723809	1888.4	1425.39	6168.8	2293.75	0.000153167	0.0150058	N		NA	NA	NA	NA	NA	NA
MAP1A	4130	3672.7	3017.27	9274.7	1719.12	0.000151465	0.0150058	N		0.693775	0.999718	0.999718	MAP1A	microtubule associated protein 1A	NA
PTCRA	171558	1644.2	2551.16	6932.4	2412.77	0.000156915	0.0150058	N		0.767082	0.999718	0.999718	PTCRA	pre T cell antigen receptor alpha	PTA, PT-ALPHA
PTRF	284119	3548.56	2736.16	9065.1	1537.8	0.000162458	0.0150212	N		0.159781	0.999718	0.999718	NA	NA	NA
RNPEP	6051	4423.1	2673.9	9521.2	1966.41	0.000159667	0.0150212	N		0.641877	0.999718	0.999718	RNPEP	arginyl aminopeptidase	APB
LIMS2	55679	1465.6	2885.19	7822.9	3103.93	0.000164323	0.0150939	N		0.993512	0.999718	0.999718	LIMS2	LIM zinc finger domain containing 2	PINCH2, PINCH-2
SCGB3A2	117156	3120.4	2644.19	8079.7	1875.98	0.000175041	0.015803	N		0.854645	0.999718	0.999718	SCGB3A2	secretoglobin family 3A member 2	UGRP1, LU103, PNSP1
TTC16	158248	2119.8	2982.84	8029.7	2590.47	0.000175417	0.015803	N		0.789146	0.999718	0.999718	TTC16	tetratricopeptide repeat domain 16	FLJ32780
FCN3	8547	1053.2	1992.58	8380.22	3677.63	0.000181544	0.016148	N		0.455479	0.999718	0.999718	FCN3	ficolin 3	FCNH, HAKA1
LTB	4050	2886.4	3680.74	9595.5	1507.86	0.0001814	0.016148	N		0.411926	0.999718	0.999718	LTB	lymphotoxin beta	p33, TNFSF3
SCML4	256380	3586.5	2842.12	8779.6	1718.72	0.000183238	0.0161961	N		0.054681	0.999718	0.999718	SCML4	Scm polycomb group protein like 4	dJ47M23.1
LILRB3	11025	2331.9	3411.45	8933.9	2837.64	0.000191724	0.0167357	N		0.116013	0.999718	0.999718	LILRB3	leukocyte immunoglobulin like receptor B3	LIR-3, HL9, ILT5, LIR3, CD85a, PIRB, PIR-B
SORBS1	10580	3485	2975.94	8855.8	1425.75	0.000191186	0.0167357	N		0.356834	0.999718	0.999718	SORBS1	sorbin and SH3 domain containing 1	FLJ12406, CAP, sh3p12, ponsin, KIAA1296
EPAS1	2034	2545.1	3365.49	8617.5	1876.71	0.000196283	0.0167623	N		0.359433	0.999718	0.999718	EPAS1	endothelial PAS domain protein 1	MOP2, PASD2, HIF2A, HLF, bHLHe73
ZBTB43	23099	3861.8	2653.81	8662.8	1555.81	0.0001968	0.0167623	N		0.992292	0.999718	0.999718	ZBTB43	zinc finger and BTB domain containing 43	KIAA0414, ZNF-X, FLJ22470, ZBTB22B
DNM2	1785	2625	3407.11	8826	2193.87	0.000202607	0.0168485	N		0.541437	0.999718	0.999718	DNM2	dynamin 2	DYNII, DYN2, CMTDIB, CMTDI1, DI-CMTB, CMT2M
HSD17B4	3295	2609.8	3170.97	8760.7	2689.56	0.000199969	0.0168485	N		0.654405	0.999718	0.999718	HSD17B4	hydroxysteroid 17-beta dehydrogenase 4	MFE-2, DBP, SDR8C1
SLC5A9	200010	2791.44	3033.09	8895.9	2337.38	0.000201429	0.0168485	N		0.116423	0.999718	0.999718	SLC5A9	solute carrier family 5 member 9	SGLT4
UPK3B	80761	1344.11	2595.14	7884.4	3400.11	0.000201864	0.0168485	N		0.159995	0.999718	0.999718	UPK3B	uroplakin 3B	MGC10902, p35, UPIIIb, FLJ32198
LY9	4063	2339.4	2820.29	8566.5	3157.85	0.000204952	0.0169432	N		0.272847	0.999718	0.999718	LY9	lymphocyte antigen 9	CD229, mLY9, SLAMF3, hly9
C10orf54	64115	1429.89	2333.76	7143.6	2940.32	0.000207797	0.017078	N		0.101557	0.999718	0.999718	NA	NA	NA
FAM78A	286336	2474.5	3106.03	8298.1	2411.31	0.000214946	0.0174613	N		0.581937	0.999718	0.999718	FAM78A	family with sequence similarity 78 member A	FLJ00024
DYDC2	84332	2222.4	2606.38	7698.9	2729.6	0.000229005	0.0182863	N		0.534037	0.999718	0.999718	DYDC2	DPY30 domain containing 2	bA36D19.6, MGC16186
FLJ35776	649446	4573.8	2430.78	9025.2	1773.51	0.000234132	0.0185021	N		NA	NA	NA	NA	NA	NA
PLA2G15	23659	1664.8	2245.07	6742.1	2667.76	0.000235657	0.0185021	N		0.994134	0.999718	0.999718	PLA2G15	phospholipase A2 group XV	LLPL, GXVPLA2
TGFBR2	7048	2336.22	1988.49	7816.3	3000.25	0.000234955	0.0185021	N		0.725668	0.999718	0.999718	TGFBR2	transforming growth factor beta receptor 2	TBRII, TBR-ii
ARHGEF15	22899	1509.6	3486.08	7976.2	2747.29	0.000248758	0.0193149	N		0.115241	0.999718	0.999718	ARHGEF15	Rho guanine nucleotide exchange factor 15	KIAA0915, Vsm-RhoGEF, ARGEF15, FLJ13791, MGC44868
FANK1	92565	2604.4	2972.89	8507.4	2822.76	0.000247768	0.0193149	N		0.767486	0.999718	0.999718	FANK1	fibronectin type III and ankyrin repeat domains 1	NA
C6orf217	100131814	2433.4	2814.99	8289.4	2948.23	0.000253253	0.0195559	N		NA	NA	NA	NA	NA	NA
GANC	2595	2561	1480.62	7914.8	3067.65	0.000257393	0.0197669	N		0.804578	0.999718	0.999718	GANC	glucosidase alpha, neutral C	NA
EPB41L4A	64097	2757.1	2418.33	7684.7	2447.67	0.000260123	0.019868	N		0.919803	0.999718	0.999718	EPB41L4A	erythrocyte membrane protein band 4.1 like 4A	NBL4
CYB5D1	124637	2005.5	2233.87	7057.1	2711.21	0.000271451	0.0202921	N		0.35697	0.999718	0.999718	CYB5D1	cytochrome b5 domain containing 1	FLJ32499
MGAT3	4248	1507.5	1639.96	7288.2	3331.12	0.000270877	0.0202921	N		0.757345	0.999718	0.999718	MGAT3	beta-1,4-mannosyl-glycoprotein 4-beta-N-acetylglucosaminyltransferase	GNT-III
TMEM231	79583	2282.3	2714.61	7548.7	2500.27	0.000273636	0.0203472	N		0.99405	0.999718	0.999718	TMEM231	transmembrane protein 231	FLJ22167, ALYE870, PRO1886, JBTS20, MKS11
PIK3R5	23533	771.1	1122.77	7283.5	3708.89	0.000276603	0.0203615	N		0.873483	0.999718	0.999718	PIK3R5	phosphoinositide-3-kinase regulatory subunit 5	P101-PI3K, p101
FGR	2268	1966.3	3526.16	8586.7	2999.82	0.000279688	0.0203902	N		0.255114	0.999718	0.999718	FGR	FGR proto-oncogene, Src family tyrosine kinase	c-fgr, p55c-fgr
PATL1	219988	6404.3	2049.82	10076.6	1471.46	0.000280018	0.0203902	N		0.138226	0.999718	0.999718	PATL1	PAT1 homolog 1, processing body mRNA decay factor	FLJ36874, Pat1b
C9orf125	84302	2167.2	1521.43	7603.6	3152.9	0.00028616	0.0205379	N		NA	NA	NA	NA	NA	NA
CTSG	1511	3439	3062.25	8835.9	2021.9	0.000284261	0.0205379	N		0.507038	0.999718	0.999718	CTSG	cathepsin G	CG
ANXA2P2	304	3436.9	2968.23	8822.1	2286.61	0.000290825	0.0207472	N		0.430249	0.999718	0.999718	ANXA2P2	annexin A2 pseudogene 2	NA
ERN2	10595	3286.9	3530.01	9363.7	2013.21	0.000305686	0.0212676	N		0.932731	0.999718	0.999718	ERN2	endoplasmic reticulum to nucleus signaling 2	IRE1b
GCNT4	51301	3610	3235.67	9278.2	2154.84	0.000304569	0.0212676	N		0.158895	0.999718	0.999718	GCNT4	glucosaminyl (N-acetyl) transferase 4	C2GNT3
PARVG	64098	1532.9	2352.52	7491.8	3372.2	0.000302513	0.0212676	N		0.0833622	0.999718	0.999718	PARVG	parvin gamma	NA
CAV1	857	2789.7	3353.09	8504.4	1810.6	0.00032506	0.0217685	N		0.39835	0.999718	0.999718	CAV1	caveolin 1	NA
CXCR4	7852	1976.4	2416.13	8084.7	3486.31	0.000324058	0.0217685	N		0.994327	0.999718	0.999718	CXCR4	C-X-C motif chemokine receptor 4	LESTR, NPY3R, HM89, NPYY3R, D2S201E, fusin, HSY3RR, NPYR, CD184
LY6G6F	259215	2809.7	3516.76	8843	2077.9	0.000323336	0.0217685	N		0.16238	0.999718	0.999718	LY6G6F	lymphocyte antigen 6 family member G6F	G6f, NG32
SLC4A4	8671	3438.11	2703.6	8848.1	2482.22	0.000325937	0.0217685	N		0.718105	0.999718	0.999718	SLC4A4	solute carrier family 4 member 4	NBC1, HNBC1, NBC2, pNBC, hhNMC
SLC9A2	6549	4286	2752.93	8966.9	1206.16	0.000323804	0.0217685	N		0.177645	0.999718	0.999718	SLC9A2	solute carrier family 9 member A2	NA
SPEF2	79925	2861.6	3016.4	8896.1	3081.3	0.000326827	0.0217685	N		0.113444	0.999718	0.999718	SPEF2	sperm flagellar 2	KPL2, FLJ23577, CT122
HIGD2B	123346	3125	3354.16	8804.1	1585.45	0.000334658	0.0220993	N		0.555639	0.999718	0.999718	HIGD2B	HIG1 hypoxia inducible domain family member 2B	NA
VWA3A	146177	1900.2	2022.1	7865	3496.63	0.000334938	0.0220993	N		0.74893	0.999718	0.999718	VWA3A	von Willebrand factor A domain containing 3A	FLJ46765, FLJ40941
CSRNP1	64651	2901.4	2703.41	8172.56	2447.61	0.000343684	0.0223276	N		0.0569798	0.999718	0.999718	CSRNP1	cysteine and serine rich nuclear protein 1	URAX1, DKFZp566F164, FAM130B, TAIP-3
EMP2	2013	1876.4	2444.4	7404.6	3072.69	0.00034353	0.0223276	N		0.22502	0.999718	0.999718	EMP2	epithelial membrane protein 2	XMP
FOXF1	2294	1638.2	2907.57	7885	3383.33	0.000340973	0.0223276	N		0.580347	0.999718	0.999718	FOXF1	forkhead box F1	FREAC1
GALNT12	79695	4258.3	2781.91	9076.1	1873.68	0.000344753	0.0223276	N		0.555433	0.999718	0.999718	GALNT12	polypeptide N-acetylgalactosaminyltransferase 12	GalNAc-T12
C9orf171	389799	3084.6	3140.61	8852	2681.12	0.000351121	0.0225437	N		0.277572	0.999718	0.999718	NA	NA	NA
DRGX	644168	3591.2	2912.62	8827.7	2349.82	0.000360012	0.0226874	N		0.348674	0.999718	0.999718	DRGX	dorsal root ganglia homeobox	DRG11
HS3ST2	9956	2752.6	3710.94	8983.6	1818.18	0.000360679	0.0226874	N		0.366402	0.999718	0.999718	HS3ST2	heparan sulfate-glucosamine 3-sulfotransferase 2	3OST2
ITPRIP	85450	1796.1	3290.28	7499.5	2292.44	0.00036161	0.0226874	N		0.99998	0.999999	0.999999	ITPRIP	inositol 1,4,5-trisphosphate receptor interacting protein	bA127L20.2, DANGER
SLC44A4	80736	1738.6	1383.71	7076.6	3177.64	0.000358771	0.0226874	N		0.0206201	0.821593	0.821593	SLC44A4	solute carrier family 44 member 4	NG22, CTL4, FLJ14491, TPPT, DFNA72
ALDOB	229	2753	2977.79	7848.7	1947.08	0.000368838	0.0228842	N		0.295585	0.999718	0.999718	ALDOB	aldolase, fructose-bisphosphate B	NA
DUSP1	1843	3043.7	1936.63	7975.6	2868.04	0.000369631	0.0228842	N		0.764653	0.999718	0.999718	DUSP1	dual specificity phosphatase 1	HVH1, CL100, MKP-1
TMEM163	81615	3904.8	2647.26	8744.3	2264.31	0.000369139	0.0228842	N		0.61799	0.999718	0.999718	TMEM163	transmembrane protein 163	DKFZP566N034, SV31
POPDC2	64091	1963.7	1908.55	7504.3	3300.42	0.000386598	0.0237256	N		0.991318	0.999718	0.999718	POPDC2	popeye domain containing 2	POP2
PTPN21	11099	1583	3167.88	7702.3	2771.38	0.000392778	0.0238962	N		0.585204	0.999718	0.999718	PTPN21	protein tyrosine phosphatase non-receptor type 21	PTPD1, PTPRL10
XPC	7508	2793.7	3267.06	8228.9	1640.02	0.000392281	0.0238962	N		0.38883	0.999718	0.999718	XPC	XPC complex subunit, DNA damage recognition and repair factor	XPCC, RAD4
ARHGAP31	57514	1581.5	1953.01	7535.8	3578.05	0.000403177	0.0239079	N		0.931047	0.999718	0.999718	ARHGAP31	Rho GTPase activating protein 31	CDGAP
KIAA0556	23247	2917.3	3325.81	8430.9	1449.45	0.000400536	0.0239079	N		0.314354	0.999718	0.999718	NA	NA	NA
NCF1	653361	2950	3057.31	8727.2	2475.25	0.000398344	0.0239079	N		0.39902	0.999718	0.999718	NCF1	neutrophil cytosolic factor 1	p47phox, NOXO2, NCF1A, SH3PXD1A
LILRB5	10990	2131.56	3087.43	8091.4	2731.44	0.000407858	0.023983	N		0.341758	0.999718	0.999718	LILRB5	leukocyte immunoglobulin like receptor B5	LIR-8, LIR8, CD85c
CD40LG	959	1912.6	3151.14	7930.2	3073	0.000409844	0.0239994	N		0.393275	0.999718	0.999718	CD40LG	CD40 ligand	CD40L, TRAP, gp39, hCD40L, CD154
DPEP2	64174	1033.6	2093.68	7154	3680.29	0.000415448	0.024043	N		0.741759	0.999718	0.999718	DPEP2	dipeptidase 2	NA
NHLRC4	283948	3202.6	3372.41	8990.3	2404.6	0.000414159	0.024043	N		0.800716	0.999718	0.999718	NHLRC4	NHL repeat containing 4	NA
OVCH2	341277	2549.6	3213.55	8168.2	2485.45	0.0004178	0.024043	N		0.840737	0.999718	0.999718	OVCH2	ovochymase 2	OVTN
PCDH12	51294	2500.2	3095.45	8778.1	3407.5	0.000427365	0.0241881	N		0.238061	0.999718	0.999718	PCDH12	protocadherin 12	VE-cadherin-2
LIPA	3988	1689.5	3173.16	7322.1	2619.44	0.000435243	0.0244672	N		0.0711511	0.999718	0.999718	LIPA	lipase A, lysosomal acid type	LAL, CESD
C14orf73	91828	2602.7	2589.64	7797.5	2812.59	0.000440242	0.0244767	N		NA	NA	NA	NA	NA	NA
CD59	966	2992.1	2858.95	8604.8	2989.26	0.000441589	0.0244767	N		0.793689	0.999718	0.999718	CD59	CD59 molecule (CD59 blood group)	16.3A5, EJ16, EJ30, EL32, G344, p18-20
MFGE8	4240	2819.4	1863.76	7883.3	3045.54	0.000442378	0.0244767	N		0.165824	0.999718	0.999718	MFGE8	milk fat globule EGF and factor V/VIII domain containing	SED1, EDIL1, BA46, OAcGD3S, HsT19888, MFG-E8, hP47
DUSP27	92235	3303	3374.08	8821	1543.19	0.000448162	0.0246554	N		0.431109	0.999718	0.999718	DUSP29	dual specificity phosphatase 29	DUSP27
MAPKAPK3	7867	5029.4	3109.51	10112.7	1208.43	0.000455824	0.0246554	N		0.729897	0.999718	0.999718	MAPKAPK3	MAPK activated protein kinase 3	3pK, MAPKAP3, 3PK, MK-3, MK3
SLC29A3	55315	3010.1	3900.22	9409.9	2147.54	0.000457843	0.0246554	N		0.676835	0.999718	0.999718	SLC29A3	solute carrier family 29 member 3	ENT3, FLJ11160
SULT1B1	27284	1335.9	1405.44	6481.5	3150.61	0.000453017	0.0246554	N		0.785699	0.999718	0.999718	SULT1B1	sulfotransferase family 1B member 1	ST1B2
SCN10A	6336	2078.4	3190.32	8205.7	3232.24	0.000464556	0.0248242	N		0.999615	0.999999	0.999999	SCN10A	sodium voltage-gated channel alpha subunit 10	Nav1.8, hPN3, SNS, PN3
ZFP36	7538	2899.2	2769.44	8095.8	2674.2	0.000463395	0.0248242	N		0.24849	0.999718	0.999718	ZFP36	ZFP36 ring finger protein	RNF162A, TIS11, G0S24, TTP, NUP475
BTNL9	153579	1196.8	2923.37	7003.5	3171.11	0.000480017	0.0253732	N		0.392204	0.999718	0.999718	BTNL9	butyrophilin like 9	FLJ32535, BTN8
TREML1	340205	2841.3	3110.13	8264.9	2509.59	0.000480245	0.0253732	N		0.0291625	0.889074	0.889074	TREML1	triggering receptor expressed on myeloid cells like 1	TLT1, dJ238O23.3
ARHGAP6	395	1593.22	3394.46	7745.7	2475.12	0.00048247	0.0253952	N		0.820579	0.999718	0.999718	ARHGAP6	Rho GTPase activating protein 6	rhoGAPX-1
BCO2	83875	1679.33	2049.41	7269	3372.92	0.000499835	0.025496	N		0.623023	0.999718	0.999718	BCO2	beta-carotene oxygenase 2	FLJ34464, B-DIOX-II
CD33	945	2402.8	3518.97	8639	3021.56	0.00050192	0.025496	N		0.749826	0.999718	0.999718	CD33	CD33 molecule	SIGLEC3, SIGLEC-3, p67, FLJ00391
CDHR4	389118	3248.7	3437.89	8849.5	1936.44	0.000494054	0.025496	N		0.992228	0.999718	0.999718	CDHR4	cadherin related family member 4	VLLR9392
DNMBP	23268	4463.6	2607.95	8816.2	1784.63	0.000496336	0.025496	N		0.00807278	0.71702	0.71702	DNMBP	dynamin binding protein	KIAA1010, Tuba, ARHGEF36
ING2	3622	4271.2	2458.82	8554.5	2007.45	0.000501844	0.025496	N		0.406714	0.999718	0.999718	ING2	inhibitor of growth family member 2	p33ING2
INSC	387755	3015.4	3050.88	8023.8	1852.58	0.00049156	0.025496	N		0.937296	0.999718	0.999718	INSC	INSC spindle orientation adaptor protein	NA
ZNF69	7620	2699.5	3032.11	8620.9	3214.06	0.000498186	0.025496	N		0.318328	0.999718	0.999718	ZNF69	zinc finger protein 69	Cos5
ANXA10	11199	3136.3	2394.34	7529.4	2254.25	0.000513431	0.0257701	N		0.532883	0.999718	0.999718	ANXA10	annexin A10	ANX14
PTAR1	375743	2652.2	2324.54	7255.5	2538.04	0.000511613	0.0257701	N		0.608342	0.999718	0.999718	PTAR1	protein prenyltransferase alpha subunit repeat containing 1	NA
C2orf40	84417	2967.44	3537.29	9195.4	2114.98	0.000523257	0.0260353	N		0.340242	0.999718	0.999718	NA	NA	NA
KANK2	25959	2667.7	3246.63	8210.4	2516.81	0.000524271	0.0260353	N		0.789283	0.999718	0.999718	KANK2	KN motif and ankyrin repeat domains 2	KIAA1518
IFNA1	3439	2657.9	2461.79	7932.4	3062.62	0.000533208	0.0262464	N		0.220368	0.999718	0.999718	IFNA1	interferon alpha 1	IFNA@, IFL, IFN, IFN-ALPHA, IFNA13, IFN-alphaD
OSCP1	127700	2329.2	3088.38	7520.3	2271.11	0.000533955	0.0262464	N		0.70865	0.999718	0.999718	OSCP1	organic solute carrier partner 1	NOR1
SPN	6693	2947	3287.22	8492.6	2454.44	0.000534124	0.0262464	N		0.242199	0.999718	0.999718	SPN	sialophorin	LSN, CD43, GPL115
ACVRL1	94	1103.1	2146.76	6771.2	3483.67	0.000539847	0.0264352	N		0.720369	0.999718	0.999718	ACVRL1	activin A receptor like type 1	HHT2, ALK1, HHT
C7orf23	79161	3264.44	3067.97	8694.8	2090.84	0.000546788	0.026498	N		NA	NA	NA	NA	NA	NA
PVRL3	25945	3040.1	2849.68	8797.9	3255.16	0.000546114	0.026498	N		0.232916	0.999718	0.999718	NA	NA	NA
S1PR1	1901	1628.3	2619.69	6794.5	2873.17	0.00054502	0.026498	N		0.00353648	0.54444	0.54444	S1PR1	sphingosine-1-phosphate receptor 1	edg-1, D1S3362, CD363
KCNA5	3741	4171	3278.56	9400.1	1573.56	0.000554718	0.0265166	N		0.0542494	0.999718	0.999718	KCNA5	potassium voltage-gated channel subfamily A member 5	Kv1.5, HK2, HPCN1
KLHL32	114792	2784.78	2885.02	7816.8	1533.14	0.00055139	0.0265166	N		0.811826	0.999718	0.999718	KLHL32	kelch like family member 32	NA
SLC7A8	23428	4231.5	2988.49	9071.5	1811.98	0.000552718	0.0265166	N		0.541126	0.999718	0.999718	SLC7A8	solute carrier family 7 member 8	LPI-PC1, LAT2
RGNEF	64283	4018.9	2499.86	8039	1430.92	0.000558936	0.0266277	N		NA	NA	NA	NA	NA	NA
FAM153C	653316	2155.56	2278.66	7862.3	3436.96	0.000567166	0.0267478	N		0.120708	0.999718	0.999718	NA	NA	NA
PAFAH1B1	5048	4852.6	2339.77	8731.6	1676.77	0.000573386	0.0268608	N		0.842998	0.999718	0.999718	PAFAH1B1	platelet activating factor acetylhydrolase 1b regulatory subunit 1	LIS1, PAFAH, NudF
ST6GALNAC6	30815	3414	3519.51	9038.8	1931.41	0.000573129	0.0268608	N		0.992306	0.999718	0.999718	ST6GALNAC6	ST6 N-acetylgalactosaminide alpha-2,6-sialyltransferase 6	ST6GALNACVI
C10orf67	256815	1599.6	2596.72	6800.7	2956.08	0.000580517	0.0271045	N		0.385096	0.999718	0.999718	C10orf67	chromosome 10 open reading frame 67	MGC46732, bA215C7.4
SNRK	54861	2516.7	3545.46	8137.2	1780.32	0.000589964	0.0274544	N		0.473158	0.999718	0.999718	SNRK	SNF related kinase	FLJ20224, HSNFRK, KIAA0096
DOCK8	81704	3442.3	3312.13	8805.6	2156.21	0.000602204	0.0275945	N		0.946548	0.999718	0.999718	DOCK8	dedicator of cytokinesis 8	FLJ00026, FLJ00152, ZIR8, FLJ00346
DOK2	9046	2196.2	2834.29	8056.1	3412.22	0.000602859	0.0275945	N		0.197178	0.999718	0.999718	DOK2	docking protein 2	p56dok-2, Dok-2
FHL1	2273	1867	2880.46	7919.1	3393.71	0.000601172	0.0275945	N		0.971682	0.999718	0.999718	FHL1	four and a half LIM domains 1	SLIM1, KYO-T, bA535K18.1, FHL1B, XMPMA, FLH1A, MGC111107
NDUFAF1	51103	3642.9	3519.92	9285.33	1963.02	0.000604693	0.0275945	N		0.550325	0.999718	0.999718	NDUFAF1	NADH:ubiquinone oxidoreductase complex assembly factor 1	CIA30, CGI-65
ZG16B	124220	2022.6	3094.46	8188.4	3519.35	0.000605772	0.0275945	N		0.812939	0.999718	0.999718	ZG16B	zymogen granule protein 16B	HRPE773, PRO1567, JCLN2
CMTM7	112616	3752.7	3564.39	9372.6	1260.79	0.000616176	0.0277552	N		0.645238	0.999718	0.999718	CMTM7	CKLF like MARVEL transmembrane domain containing 7	FLJ30992
EDEM1	9695	3692.8	2450.18	8169.6	2385.04	0.000615486	0.0277552	N		0.817782	0.999718	0.999718	EDEM1	ER degradation enhancing alpha-mannosidase like protein 1	KIAA0212, EDEM
BFAR	51283	2671.5	2168.18	8131	3401.53	0.000632761	0.0278019	N		0.697437	0.999718	0.999718	BFAR	bifunctional apoptosis regulator	BAR, RNF47
C11orf21	29125	2931.4	3478.27	8776.3	2737.47	0.000629774	0.0278019	N		0.254935	0.999718	0.999718	C11orf21	chromosome 11 open reading frame 21	NA
C22orf15	150248	2460.2	2912.63	7021.7	1246.24	0.000636997	0.0278019	N		0.400943	0.999718	0.999718	C22orf15	chromosome 22 open reading frame 15	FLJ36561, N27C7-3
CYP27A1	1593	2896.4	3755.03	8785.9	1430.91	0.00063451	0.0278019	N		0.5053	0.999718	0.999718	CYP27A1	cytochrome P450 family 27 subfamily A member 1	CTX, CP27
DYNC2H1	79659	2861.67	2925.93	8574	3010.97	0.000621811	0.0278019	N		0.808757	0.999718	0.999718	DYNC2H1	dynein cytoplasmic 2 heavy chain 1	hdhc11, DHC2, DHC1b, DYH1B
EID1	23741	3430.2	3226.01	8500.9	1507.44	0.000622537	0.0278019	N		0.197203	0.999718	0.999718	EID1	EP300 interacting inhibitor of differentiation 1	EID-1
KIAA1109	84162	3585.5	2762.24	8018.7	1742.44	0.000624918	0.0278019	N		0.253847	0.999718	0.999718	KIAA1109	KIAA1109	FLJ21404, FSA, KIAA1371, Tweek
NME5	8382	2434.5	2298.23	8163.6	3559.55	0.00062797	0.0278019	N		0.770046	0.999718	0.999718	NME5	NME/NM23 family member 5	nm23-H5, RSPH23
WIF1	11197	3992.6	3181.73	9080.7	1981.63	0.000635104	0.0278019	N		0.0529843	0.999718	0.999718	WIF1	WNT inhibitory factor 1	NA
ZNF841	284371	3239.2	2019.48	8584.9	3368.85	0.000652098	0.0281118	N		0.646637	0.999718	0.999718	ZNF841	zinc finger protein 841	LOC284371
KIF27	55582	3079.5	3625.18	8767.4	1968.67	0.000665447	0.0284257	N		0.784037	0.999718	0.999718	KIF27	kinesin family member 27	DKFZp434D0917
PDZD2	23037	4648.11	2316.4	8666.7	1615.06	0.000664302	0.0284257	N		0.109735	0.999718	0.999718	PDZD2	PDZ domain containing 2	KIAA0300
DUOXA2	405753	2344.3	2798.89	7977.2	3302.17	0.000682759	0.0290012	N		0.869231	0.999718	0.999718	DUOXA2	dual oxidase maturation factor 2	NA
NBEAL2	23218	2538.1	2361.07	7382	2870.78	0.000686577	0.0290012	N		0.000655686	0.318691	0.318691	NBEAL2	neurobeachin like 2	KIAA0540
GRAP2	9402	3434.3	3034.12	9249.1	3311.34	0.000690342	0.0290477	N		0.130762	0.999718	0.999718	GRAP2	GRB2 related adaptor protein 2	Grf40, GrbX, GRBLG, GADS, Mona
ETS1	2113	3417	2631.93	8120.4	2515.43	0.000697035	0.0292417	N		0.262379	0.999718	0.999718	ETS1	ETS proto-oncogene 1, transcription factor	FLJ10768, ETS-1
LRRC37A4	55073	3887.4	3267.04	9075.8	2101.75	0.000701963	0.0292969	N		NA	NA	NA	NA	NA	NA
SPATA4	132851	2275.3	2721.03	8047.6	3485.29	0.000702579	0.0292969	N		0.152527	0.999718	0.999718	SPATA4	spermatogenesis associated 4	TSARG2, SPEF1B, FAP178, CFAP178
MYO7B	4648	3555.3	3153.92	8415.5	1197.95	0.000727735	0.0297309	N		0.619538	0.999718	0.999718	MYO7B	myosin VIIB	NA
RASGRP4	115727	2033.56	2548.07	7663.4	3363.47	0.000725816	0.0297309	N		0.729416	0.999718	0.999718	RASGRP4	RAS guanyl releasing protein 4	NA
ANKHD1-EIF4EBP3	404734	4169.2	3232.34	9186.5	1776.46	0.000733167	0.029866	N		0.608538	0.999718	0.999718	ANKHD1-EIF4EBP3	ANKHD1-EIF4EBP3 readthrough	MASK-BP3
SLC26A5	375611	3475	2853.53	8157.4	2199.93	0.000739128	0.0300218	N		0.35643	0.999718	0.999718	SLC26A5	solute carrier family 26 member 5	DFNB61
FYCO1	79443	3786.8	3089.35	8564.8	1643.93	0.000741525	0.0300324	N		0.906798	0.999718	0.999718	FYCO1	FYVE and coiled-coil domain autophagy adaptor 1	FLJ13335, ZFYVE7
A4GNT	51146	1712.6	2288.84	6814.5	3165.28	0.000749483	0.0301251	N		0.507479	0.999718	0.999718	A4GNT	alpha-1,4-N-acetylglucosaminyltransferase	alpha4GnT
AMICA1	120425	3218.1	3192.14	8467.8	2545.58	0.0007909	0.0310479	N		0.139925	0.999718	0.999718	NA	NA	NA
DYNLRB2	83657	2434.9	2721.75	7580.7	2977.81	0.000790366	0.0310479	N		0.993906	0.999718	0.999718	DYNLRB2	dynein light chain roadblock-type 2	DNLC2B, ROBLD2
TTF1	7270	5437.2	3220.52	10360.9	1618.82	0.000794446	0.0311002	N		0.431179	0.999718	0.999718	TTF1	transcription termination factor 1	NA
CEACAM18	729767	2997.1	2779.22	8268.1	3067.28	0.000804142	0.0313175	N		0.646429	0.999718	0.999718	CEACAM18	CEA cell adhesion molecule 18	NA
CCNDBP1	23582	3824.7	3114.23	8752.2	2151.57	0.000808188	0.0313729	N		0.36872	0.999718	0.999718	CCNDBP1	cyclin D1 binding protein 1	DIP1, GCIP, HHM
KLHL20	27252	4136.9	3471.75	9627.7	2406.34	0.000815819	0.0313729	N		0.649809	0.999718	0.999718	KLHL20	kelch like family member 20	KLEIP, KHLHX
IL3RA	3563	2058	3181.95	7662.9	3068.51	0.000823969	0.0315528	N		0.155561	0.999718	0.999718	IL3RA	interleukin 3 receptor subunit alpha	CD123
PITPNA	5306	3248.8	3566.04	8671.9	1848.55	0.000840082	0.0320824	N		0.658652	0.999718	0.999718	PITPNA	phosphatidylinositol transfer protein alpha	VIB1A
LRRC32	2615	2215	3548.54	8374.7	3335.37	0.000845857	0.0321283	N		0.70567	0.999718	0.999718	LRRC32	leucine rich repeat containing 32	NA
FOLR2	2350	3414.9	2987.68	8611.9	2825.39	0.000850696	0.0321384	N		0.405149	0.999718	0.999718	FOLR2	folate receptor beta	FRâ•¬â–“
SH2D3C	10044	1200.8	2921.42	6536.7	3049.41	0.000850658	0.0321384	N		0.363501	0.999718	0.999718	SH2D3C	SH2 domain containing 3C	NSP3
SLAMF6	114836	3079.6	2217.66	8253.3	3316.16	0.000864315	0.0324783	N		0.296012	0.999718	0.999718	SLAMF6	SLAM family member 6	KALI, NTBA, KALIb, Ly108, SF2000, NTB-A, CD352
MYD88	4615	3411.1	3368.34	8504.5	1732.3	0.0008764	0.0328446	N		0.215648	0.999718	0.999718	MYD88	MYD88 innate immune signal transduction adaptor	NA
KALRN	8997	2643.5	3124.52	8237.3	3208.2	0.000939938	0.0344002	N		0.753495	0.999718	0.999718	KALRN	kalirin RhoGEF kinase	duo, Hs.8004, TRAD, DUET, Kalirin, ARHGEF24
PRSS33	260429	3298.6	2854.37	7819.5	2126.34	0.000929357	0.0344002	N		0.761132	0.999718	0.999718	PRSS33	serine protease 33	EOS
RIBC1	158787	2876.7	3070.28	8056.2	2771.95	0.000934811	0.0344002	N		0.169306	0.999718	0.999718	RIBC1	RIB43A domain with coiled-coils 1	FLJ32783
TMEM150B	284417	955.8	1340.27	6823	3931.59	0.000938614	0.0344002	N		0.838628	0.999718	0.999718	TMEM150B	transmembrane protein 150B	TTN2, DRAM3
TMEM87A	25963	3006.3	3237.8	7921.3	1934.23	0.000943598	0.0344445	N		0.820631	0.999718	0.999718	TMEM87A	transmembrane protein 87A	DKFZP564G2022
HBA2	3040	2628.7	3143.4	7387.4	1852.96	0.000952689	0.0346862	N		0.997024	0.999758	0.999758	HBA2	hemoglobin subunit alpha 2	HBA-T2
DTWD2	285605	2558.3	2045	7675.1	3373.4	0.0009642	0.0347783	N		0.651374	0.999718	0.999718	DTWD2	DTW domain containing 2	FLJ33977
FAM74A4	401508	2642	2939.56	7932.4	3062.62	0.000960525	0.0347783	N		NA	NA	NA	NA	NA	NA
LOC728643	728643	4437.9	2713.9	8863.9	2261.82	0.000965118	0.0347783	N		NA	NA	NA	NA	NA	NA
NFATC1	4772	3022.6	3418.43	8491.7	2677.37	0.000959687	0.0347783	N		0.129256	0.999718	0.999718	NFATC1	nuclear factor of activated T cells 1	NF-ATC, NFATc, NFAT2
LZTFL1	54585	3545.6	3230.55	8451.9	1993.77	0.000973219	0.0349806	N		0.993474	0.999718	0.999718	LZTFL1	leucine zipper transcription factor like 1	BBS17
C1orf158	93190	2177	2492.01	7255.5	3182.02	0.000979857	0.0350909	N		0.00736913	0.69558	0.69558	C1orf158	chromosome 1 open reading frame 158	MGC35194
C6	729	2422.6	3996.2	8417.4	2247.36	0.000986277	0.0350909	N		0.202771	0.999718	0.999718	C6	complement C6	NA
IFNA13	3447	3206.6	2658.74	8268.1	3067.28	0.000985415	0.0350909	N		0.325949	0.999718	0.999718	IFNA13	interferon alpha 13	NA
C20orf85	128602	2320.8	2801.46	7499.3	3083.76	0.000995099	0.0353154	N		0.710527	0.999718	0.999718	C20orf85	chromosome 20 open reading frame 85	bA196N14.1, LLC1
DLEC1	9940	2808.8	2794.22	7350.4	2338.12	0.00100591	0.0356092	N		0.488067	0.999718	0.999718	DLEC1	DLEC1 cilia and flagella associated protein	DLC1, CFAP81, FAP81
ZNF264	9422	4145.6	3678.29	9660.5	2120.74	0.00101078	0.0356915	N		0.00319181	0.53816	0.53816	ZNF264	zinc finger protein 264	KIAA0412
AHCYL2	23382	4318.5	3652.98	9719.4	1786.94	0.00102754	0.0360101	N		0.830267	0.999718	0.999718	AHCYL2	adenosylhomocysteinase like 2	KIAA0828, long-IRBIT, IRBIT2
PDLIM2	64236	2659.2	3659.08	8610.2	3087.46	0.00102622	0.0360101	N		0.20141	0.999718	0.999718	PDLIM2	PDZ and LIM domain 2	NA
TEC	7006	3051	1728.88	7339.3	2849.66	0.00103005	0.0360101	N		0.0801039	0.999718	0.999718	TEC	tec protein tyrosine kinase	PSCTK4
TBX3	6926	3084.5	3666.58	8494.3	1770.99	0.00103992	0.0360859	N		0.244511	0.999718	0.999718	TBX3	T-box transcription factor 3	TBX3-ISO, XHL
FAM74A3	728495	3296.22	2302.04	8225.3	3091.56	0.00105375	0.0364758	N		0.342791	0.999718	0.999718	FAM74A3	family with sequence similarity 74 member A3	OTTHUMG00000067149
RGS9	8787	3097.3	3322.87	8271.1	2457.04	0.00105813	0.0365374	N		0.477347	0.999718	0.999718	RGS9	regulator of G protein signaling 9	PERRS, RGS9L, MGC26458, MGC111763
CD52	1043	3354.4	3738.14	9002.3	2394.73	0.00106372	0.0366405	N		0.140953	0.999718	0.999718	CD52	CD52 molecule	HE5, EDDM5
CNR2	1269	4111.8	2704.56	8180.9	1697.43	0.0010728	0.036863	N		0.384107	0.999718	0.999718	CNR2	cannabinoid receptor 2	CB2
MORN1	79906	2423.6	3022.04	7738.4	3103.17	0.00109823	0.0374618	N		0.281716	0.999718	0.999718	MORN1	MORN repeat containing 1	FLJ13941
DEF6	50619	3784.8	2249.95	8273.5	2845.28	0.00110937	0.0375992	N		0.765346	0.999718	0.999718	DEF6	DEF6 guanine nucleotide exchange factor	IBP, SLAT, SWAP70L
GYPB	2994	2507	3196.66	7932.4	3062.62	0.00111163	0.0375992	N		0.664542	0.999718	0.999718	GYPB	glycophorin B (MNS blood group)	GPB, SS, CD235b
NRG3	10718	1771.3	2125.83	7161.3	3630.84	0.00111067	0.0375992	N		0.178905	0.999718	0.999718	NRG3	neuregulin 3	NA
SGCA	6442	2402.4	2772.95	7433.5	3032.1	0.00113097	0.0381161	N		0.484017	0.999718	0.999718	SGCA	sarcoglycan alpha	SCARMD1, LGMD2D, adhalin, DMDA2, A2
ALOX5	240	2162.4	2717.63	7793.8	3647.2	0.00115475	0.0384334	N		0.0240659	0.865509	0.865509	ALOX5	arachidonate 5-lipoxygenase	5-LOX
F13A1	2162	5437.2	2638.92	9287.5	1338.92	0.00115679	0.0384334	N		0.329939	0.999718	0.999718	F13A1	coagulation factor XIII A chain	NA
IFT88	8100	2037.1	2246.43	7596.2	3750.03	0.0011488	0.0384334	N		0.0596677	0.999718	0.999718	IFT88	intraflagellar transport 88	hTg737, Tg737, D13S1056E, MGC26259
ROBO4	54538	1532.89	3704.79	7594	2705.64	0.00114502	0.0384334	N		0.285757	0.999718	0.999718	ROBO4	roundabout guidance receptor 4	FLJ20798, MRB, ECSM4
TTC18	118491	2664.9	3099.44	7690.7	2691.74	0.00115325	0.0384334	N		0.0922083	0.999718	0.999718	NA	NA	NA
TSPAN32	10077	2883.3	3841.19	8533.5	2184.23	0.00116553	0.0386325	N		0.126416	0.999718	0.999718	TSPAN32	tetraspanin 32	NA
DNAH1	25981	1516.6	1708.11	6581	3483.42	0.0011725	0.0386366	N		0.626069	0.999718	0.999718	DNAH1	dynein axonemal heavy chain 1	XLHSRF-1, DNAHC1, HDHC7, HL-11, HL11
RAPGEF1	2889	3887.3	3220.09	8733.4	2159.23	0.00117391	0.0386366	N		0.397999	0.999718	0.999718	RAPGEF1	Rap guanine nucleotide exchange factor 1	C3G
CDKN2AIP	55602	4769.9	2979.57	9369.6	2242.35	0.00118236	0.03874	N		0.555249	0.999718	0.999718	CDKN2AIP	CDKN2A interacting protein	FLJ20036, CARF
PBX3	5090	4336.1	2701.2	8926.9	2635.44	0.00118256	0.03874	N		0.262787	0.999718	0.999718	PBX3	PBX homeobox 3	NA
FSIP1	161835	2581.8	2667.25	8051.3	3545.98	0.00118935	0.0388718	N		0.966214	0.999718	0.999718	FSIP1	fibrous sheath interacting protein 1	FLJ35989
CCDC135	84229	2907.5	3040.41	7383.1	1823.39	0.0012172	0.0389665	N		0.917539	0.999718	0.999718	NA	NA	NA
GFRA2	2675	1842.56	2627.87	7165.6	3321.89	0.00120077	0.0389665	N		0.188031	0.999718	0.999718	GFRA2	GDNF family receptor alpha 2	RETL2, GDNFRB, NTNRA, TRNR2
IK	3550	3069.1	3475.96	8302.5	2383.68	0.00121333	0.0389665	N		0.77632	0.999718	0.999718	IK	IK cytokine	RED, RER
IL33	90865	3398.7	3387.47	8364.6	1948.42	0.00120926	0.0389665	N		0.147958	0.999718	0.999718	IL33	interleukin 33	DVS27, DKFZp586H0523, NF-HEV, IL1F11
TMEM181	57583	3515	2681.5	8244.1	2825.99	0.00120801	0.0389665	N		0.644352	0.999718	0.999718	TMEM181	transmembrane protein 181	NA
TRY6	154754	1969.4	1590.99	7091.2	3545.63	0.00120129	0.0389665	N		NA	NA	NA	NA	NA	NA
RS1	6247	1662.9	2600.85	6106.3	2588.65	0.00122893	0.0390808	N		0.525935	0.999718	0.999718	RS1	retinoschisin 1	XLRS1
S1PR4	8698	3049	3278.01	8362.5	2901.58	0.00123189	0.0390808	N		0.494827	0.999718	0.999718	S1PR4	sphingosine-1-phosphate receptor 4	NA
CD300C	10871	2032	3007.1	7680.2	3545.68	0.00124469	0.0392681	N		0.215972	0.999718	0.999718	CD300C	CD300c molecule	CMRF35, LIR, CMRF-35A, CMRF35A, IGSF16
GATA6	2627	2875.11	2879.68	7817.3	2623.91	0.00124485	0.0392681	N		0.377328	0.999718	0.999718	GATA6	GATA binding protein 6	NA
LY86	9450	2914.2	4064.4	8975	2700.98	0.00124848	0.0392681	N		0.0966881	0.999718	0.999718	LY86	lymphocyte antigen 86	MD-1, dJ80N2.1
AGAP11	119385	2940.56	3395.65	8294.6	2029.4	0.00125854	0.0394804	N		0.993104	0.999718	0.999718	AGAP11	ArfGAP with GTPase domain, ankyrin repeat and PH domain 11	KIAA1975
ITK	3702	3228.8	2820.39	8655.4	3465.93	0.00127685	0.0399657	N		0.602477	0.999718	0.999718	ITK	IL2 inducible T cell kinase	EMT, PSCTK2, LYK
CDH20	28316	3063.5	3212.63	7726.2	1799.9	0.00128123	0.0400138	N		0.40188	0.999718	0.999718	CDH20	cadherin 20	CDH7L3, Cdh7
VWF	7450	2935.1	3592.08	8087	1715.76	0.00128972	0.0401121	N		0.497057	0.999718	0.999718	VWF	von Willebrand factor	NA
MMP19	4327	3310.9	2744.93	8144.4	2933.96	0.00130765	0.0403015	N		0.956505	0.999718	0.999718	MMP19	matrix metallopeptidase 19	RASI-1
MS4A8B	83661	1808.3	2026.27	6610.7	3277.87	0.00130732	0.0403015	N		NA	NA	NA	NA	NA	NA
CNN1	1264	2289	2435.97	7771.5	3716.25	0.00133491	0.0405383	N		0.310403	0.999718	0.999718	CNN1	calponin 1	SMCC, Sm-Calp
FGD4	121512	3762.9	3926.97	9355.9	1634.46	0.00132099	0.0405383	N		0.119955	0.999718	0.999718	FGD4	FYVE, RhoGEF and PH domain containing 4	FRABP, frabin, ZFYVE6, CMT4H
KBTBD13	390594	2763.4	3033.62	7932.4	3062.62	0.00133553	0.0405383	N		0.992541	0.999718	0.999718	KBTBD13	kelch repeat and BTB domain containing 13	hCG_1645727, NEM6
KEL	3792	2005.4	1998.91	6782.6	3273.68	0.00133081	0.0405383	N		0.370483	0.999718	0.999718	KEL	Kell metallo-endopeptidase (Kell blood group)	ECE3, CD238
WDR81	124997	2587.2	3000.27	7594.9	2900.71	0.0013295	0.0405383	N		0.809785	0.999718	0.999718	WDR81	WD repeat domain 81	FLJ33817, PPP1R166, CAMRQ2, SORF-2
ARHGAP9	64333	3983.6	2601.22	8411	2627.96	0.00135201	0.0406282	N		0.862841	0.999718	0.999718	ARHGAP9	Rho GTPase activating protein 9	MGC1295, 10C
MMRN1	22915	1985.6	2339.98	6912.4	3290.73	0.00135584	0.0406282	N		0.420995	0.999718	0.999718	MMRN1	multimerin 1	ECM, EMILIN4, GPIa*
RETSAT	54884	2765.1	1573.44	6580.3	2627.32	0.00135531	0.0406282	N		0.183202	0.999718	0.999718	RETSAT	retinol saturase	FLJ20296
GPR120	338557	3742	3322.59	8452.9	1187.16	0.00135957	0.0406534	N		NA	NA	NA	NA	NA	NA
RSPH1	89765	3084.6	3140.61	8017.8	2639.98	0.00136366	0.0406892	N		0.563159	0.999718	0.999718	RSPH1	radial spoke head component 1	FLJ32753, RSP44, RSPH10A, CILD24
TTC29	83894	2975	3235.38	8303.7	3071.72	0.00138552	0.0410796	N		0.194116	0.999718	0.999718	TTC29	tetratricopeptide repeat domain 29	NYD-SP14
PSTPIP1	9051	3744	2462.48	8098.3	2686.93	0.00139278	0.0412081	N		0.144062	0.999718	0.999718	PSTPIP1	proline-serine-threonine phosphatase interacting protein 1	PSTPIP, CD2BP1L, CD2BP1, CD2BP1S, H-PIP, PAPAS
LRRN1	57633	5112	3464.63	10001.7	1290.46	0.00140468	0.041386	N		0.950709	0.999718	0.999718	LRRN1	leucine rich repeat neuronal 1	FIGLER3
MYH11	4629	3982.6	3191.91	8487.9	1145.15	0.00140416	0.041386	N		0.462849	0.999718	0.999718	MYH11	myosin heavy chain 11	SMMHC, SMHC
CAV3	859	3258.6	3319.61	8371.9	2667.88	0.00141482	0.0415133	N		0.0849342	0.999718	0.999718	CAV3	caveolin 3	VIP-21, LGMD1C, VIP21, LQT9
ADRA1A	148	2377.89	2756.18	7460.1	3069.01	0.00142179	0.0416282	N		0.327489	0.999718	0.999718	ADRA1A	adrenoceptor alpha 1A	ADRA1L1
LRRC2	79442	2743.89	3011.11	8588.4	3673.33	0.0014254	0.0416472	N		0.232876	0.999718	0.999718	LRRC2	leucine rich repeat containing 2	NA
ADAP2	55803	3357.3	2829.9	8122	2838.11	0.00143555	0.0416597	N		0.583396	0.999718	0.999718	ADAP2	ArfGAP with dual PH domains 2	NA
CAPN9	10753	3411	2597.57	7749.7	2564.97	0.00143912	0.0416597	N		0.963906	0.999718	0.999718	CAPN9	calpain 9	nCL-4, GC36
COL17A1	1308	3448.1	3286.53	8699.3	2944.56	0.00144869	0.0416597	N		0.952519	0.999718	0.999718	COL17A1	collagen type XVII alpha 1 chain	BP180
ST5	6764	3896.7	3521.6	8926.6	1956.76	0.00144337	0.0416597	N		0.772966	0.999718	0.999718	NA	NA	NA
ZNF700	90592	3106.2	3191.83	7877.8	2331.81	0.00144745	0.0416597	N		0.499437	0.999718	0.999718	ZNF700	zinc finger protein 700	DKFZp434I1610
RSPO1	284654	2644.11	3558.66	8122.1	1205.13	0.00146339	0.0417164	N		0.922561	0.999718	0.999718	RSPO1	R-spondin 1	FLJ40906, RSPONDIN
APLNR	187	3893.4	3149.4	9058.9	3007.25	0.00146668	0.0417254	N		0.694843	0.999718	0.999718	APLNR	apelin receptor	FLJ90771, APJ, APJR
TPPP3	51673	2839	3462.75	8164.1	2813.82	0.00147716	0.0418846	N		0.48922	0.999718	0.999718	TPPP3	tubulin polymerization promoting protein family member 3	CGI-38, p25gamma, p20
UGT2A3	79799	2999.6	2732.52	7957	3150.07	0.00147823	0.0418846	N		0.0780483	0.999718	0.999718	UGT2A3	UDP glucuronosyltransferase family 2 member A3	FLJ21934
SERPINI2	5276	2958	3038.34	7787.9	2714.8	0.00149778	0.042268	N		0.113637	0.999718	0.999718	SERPINI2	serpin family I member 2	PANCPIN, TSA2004, MEPI, pancpin
RNF128	79589	3552.9	2700.8	8464.5	3140.08	0.00151413	0.0424855	N		0.257183	0.999718	0.999718	RNF128	ring finger protein 128	FLJ23516, GRAIL
STXBP1	6812	3535.3	2804.26	8139.3	2703.53	0.00150971	0.0424855	N		0.601846	0.999718	0.999718	STXBP1	syntaxin binding protein 1	hUNC18, MUNC18-1, UNC18, rbSec1
CD300LF	146722	2958.9	2788.78	7646.6	2831.73	0.00153391	0.0428574	N		0.797801	0.999718	0.999718	CD300LF	CD300 molecule like family member f	IREM1, NKIR, IGSF13, CD300f, CLM1
PMP22	5376	2183	2557.28	7204.2	3339.89	0.0015315	0.0428574	N		0.419275	0.999718	0.999718	PMP22	peripheral myelin protein 22	HNPP, GAS3, Sp110, HMSNIA
MS4A14	84689	1047	1729.27	6170.2	3640.26	0.00153857	0.0429023	N		0.956559	0.999718	0.999718	MS4A14	membrane spanning 4-domains A14	NYD-SP21, FLJ32856, DKFZp434H092
MEGF9	1955	4102.8	2335.94	8434.4	2813.95	0.00155493	0.0430169	N		0.503693	0.999718	0.999718	MEGF9	multiple EGF like domains 9	NA
PSAP	5660	3153.2	3262.27	8463	3110.33	0.00155416	0.0430169	N		0.128785	0.999718	0.999718	PSAP	prosaposin	NA
CLIC5	53405	2593.56	3693.25	8358.1	2574.28	0.00155904	0.0430459	N		0.0545201	0.999718	0.999718	CLIC5	chloride intracellular channel 5	DFNB102
CMA1	1215	3082.5	2923.08	7520.6	2340.09	0.00157685	0.0431981	N		0.297638	0.999718	0.999718	CMA1	chymase 1	NA
RNASE13	440163	2501.2	2689.81	7321.7	3086.49	0.00159753	0.0435949	N		0.295605	0.999718	0.999718	RNASE13	ribonuclease A family member 13 (inactive)	RAL1
ZMYND10	51364	2979.3	2981.98	7971.4	3032.01	0.0015957	0.0435949	N		0.993543	0.999718	0.999718	ZMYND10	zinc finger MYND-type containing 10	BLU, CILD22, DNAAF7
PAPD4	167153	4051.7	3049.35	8708.5	2507.76	0.00161652	0.0439173	N		0.490589	0.999718	0.999718	NA	NA	NA
ZDHHC3	51304	2660.2	3090.74	7523.8	2756.5	0.00161872	0.0439173	N		NA	NA	NA	ZDHHC3	zinc finger DHHC-type palmitoyltransferase 3	ZNF373, GODZ, DHHC3
CCRL1	51554	4189.3	2881.03	9049.8	2984.95	0.00162342	0.04396	N		NA	NA	NA	NA	NA	NA
CCDC108	255101	2275.3	2721.03	6987.5	2957.96	0.00162711	0.0439751	N		0.137957	0.999718	0.999718	NA	NA	NA
PIP5K1B	8395	4072.7	3018.47	8948.6	2875.84	0.00165007	0.0444246	N		0.533789	0.999718	0.999718	PIP5K1B	phosphatidylinositol-4-phosphate 5-kinase type 1 beta	STM7, MSS4
ANXA2P3	305	3950.6	3037.73	8217.2	1707.98	0.00165865	0.0444596	N		0.993408	0.999718	0.999718	ANXA2P3	annexin A2 pseudogene 3	LIP2
PECAM1	5175	2375	3517.68	7717.6	2872.79	0.00165842	0.0444596	N		0.94635	0.999718	0.999718	PECAM1	platelet and endothelial cell adhesion molecule 1	CD31
IFFO1	25900	1609.89	2335.2	7332.8	4019.56	0.00166411	0.0444622	N		0.0477176	0.99397	0.99397	IFFO1	intermediate filament family orphan 1	HOM-TES-103
C19orf69	100170765	1609.5	2408.66	6676.9	3508.33	0.00170091	0.0448911	N		NA	NA	NA	NA	NA	NA
C6orf97	80129	3957	3690.66	9031.7	1136.17	0.00170095	0.0448911	N		NA	NA	NA	NA	NA	NA
MARCO	8685	1758.6	2636.18	6998.6	3560.01	0.00168816	0.0448911	N		0.680038	0.999718	0.999718	MARCO	macrophage receptor with collagenous structure	SCARA2, SR-A6
TMEM146	257062	2610	3082.75	7885.7	3310.29	0.00169425	0.0448911	N		NA	NA	NA	NA	NA	NA
TRANK1	9881	2407.44	2276.26	6748	2789.68	0.0016849	0.0448911	N		0.77957	0.999718	0.999718	TRANK1	tetratricopeptide repeat and ankyrin repeat containing 1	LBA1, KIAA0342
FAM19A2	338811	3569.7	3817.88	8809	1610.61	0.00173747	0.0454711	N		0.283953	0.999718	0.999718	NA	NA	NA
SLC22A16	85413	3474	3563.79	8460.8	2042.33	0.00173493	0.0454711	N		0.952414	0.999718	0.999718	SLC22A16	solute carrier family 22 member 16	FLIPT2, CT2, OKB1, OAT6
OBSL1	23363	4619.1	2799.72	8695.4	2028.75	0.00176203	0.0457729	N		0.78688	0.999718	0.999718	OBSL1	obscurin like cytoskeletal adaptor 1	KIAA0657
AP3B1	8546	4067.9	2789.63	7963.6	1610.54	0.00177358	0.0458236	N		0.381493	0.999718	0.999718	AP3B1	adaptor related protein complex 3 subunit beta 1	ADTB3A, HPS2
STK10	6793	1817	2616.73	6995.7	3541.23	0.00177016	0.0458236	N		0.943407	0.999718	0.999718	STK10	serine/threonine kinase 10	LOK, PRO2729
SYK	6850	4875.6	3141.35	9839.3	2905.68	0.00177376	0.0458236	N		0.623804	0.999718	0.999718	SYK	spleen associated tyrosine kinase	NA
JAM2	58494	2401.44	2693.87	7394.5	3185.66	0.00178617	0.0459305	N		0.602052	0.999718	0.999718	JAM2	junctional adhesion molecule 2	VE-JAM, JAM-B, JAMB, CD322
NOTCH4	4855	1847	3648.24	7381.5	3048.97	0.00178533	0.0459305	N		0.947804	0.999718	0.999718	NOTCH4	notch receptor 4	NA
DUOX2	50506	1898.8	1911.82	7575.9	4148.26	0.00181008	0.0461783	N		0.20449	0.999718	0.999718	DUOX2	dual oxidase 2	P138-TOX, P138(TOX), THOX2, LNOX2
CRTAC1	55118	4072.1	3688.86	9356.5	2535.5	0.00181894	0.0463098	N		0.116968	0.999718	0.999718	CRTAC1	cartilage acidic protein 1	FLJ10320, CEP-68, ASPIC1
SFTPC	6440	1700.8	2909.26	7016.6	3533.78	0.00183232	0.046482	N		0.417364	0.999718	0.999718	SFTPC	surfactant protein C	SP-C, PSP-C, SMDP2, BRICD6
C1orf92	149499	2891.9	3992.09	8606.1	2755.67	0.0018438	0.0466889	N		NA	NA	NA	NA	NA	NA
C9orf117	286207	2213.5	2677.11	7305.4	3457.13	0.0018559	0.0467426	N		0.733972	0.999718	0.999718	NA	NA	NA
LRRC23	10233	3249.2	3103.66	7883	2509.56	0.00185438	0.0467426	N		0.998937	0.999993	0.999993	LRRC23	leucine rich repeat containing 23	B7, LRPB7
LRRC43	254050	3494.1	3936.03	8865.1	1846	0.00185983	0.0467579	N		0.701781	0.999718	0.999718	LRRC43	leucine rich repeat containing 43	MGC35140
PACRG	135138	3084.6	3140.61	7467.1	1919.85	0.00189207	0.0473989	N		0.351388	0.999718	0.999718	PACRG	parkin coregulated	PARK2CRG, FLJ32724, Glup, HAK005771
C4orf19	55286	3481.8	2826.25	7904.9	2607.35	0.00189984	0.0474244	N		0.244409	0.999718	0.999718	C4orf19	chromosome 4 open reading frame 19	FLJ11017
NPDC1	56654	4206.9	3306.48	9045.5	2533.78	0.00190699	0.0475185	N		0.994394	0.999718	0.999718	NPDC1	neural proliferation, differentiation and control 1	DKFZp586J0523, CAB-, CAB1
ACTR8	93973	5187.7	3273.19	9725.2	1943.71	0.00192822	0.0478777	N		0.737821	0.999718	0.999718	ACTR8	actin related protein 8	INO80N, ARP8
SYBU	55638	4506.6	3181.49	9481.4	2941.14	0.00192684	0.0478777	N		0.87074	0.999718	0.999718	SYBU	syntabulin	FLJ20366, GOLSYN, KIAA1472, OCSYN, SNPHL
C9orf167	54863	4494.2	3114.77	8915.1	2134.05	0.00194523	0.0480423	N		NA	NA	NA	NA	NA	NA
DISP1	84976	3687.22	3453.24	8795	1903.8	0.0019412	0.0480423	N		0.729185	0.999718	0.999718	DISP1	dispatched RND transporter family member 1	DISPA, MGC13130, DKFZP434I0428, MGC16796
HHLA1	10086	4858.6	2741.51	8770.3	1922.04	0.00194239	0.0480423	N		0.602386	0.999718	0.999718	HHLA1	HERV-H LTR-associating 1	NA
KCNK1	3775	2810.9	2203.86	8135.4	3874.11	0.00197589	0.0486316	N		0.867176	0.999718	0.999718	KCNK1	potassium two pore domain channel subfamily K member 1	K2p1.1, DPK, TWIK-1
ZBTB47	92999	3983.56	2890.73	8843.2	2892.56	0.00198259	0.0487113	N		0.17017	0.999718	0.999718	ZBTB47	zinc finger and BTB domain containing 47	KIAA1190, DKFZp434N0615
ATP1A2	477	3909.1	3156.02	8144.9	1108.95	0.00200323	0.048884	N		0.606946	0.999718	0.999718	ATP1A2	ATPase Na+/K+ transporting subunit alpha 2	FHM2
ETV1	2115	4171	3164.84	9420	3333.62	0.00200459	0.048884	N		0.267678	0.999718	0.999718	ETV1	ETS variant transcription factor 1	ER81
CX3CR1	1524	4948.7	3173.09	9351.5	1975.47	0.00201917	0.0489961	N		0.0552062	0.999718	0.999718	CX3CR1	C-X3-C motif chemokine receptor 1	CMKDR1, V28, CCRL1
KANK3	256949	2224	4317.23	8026.7	1886.97	0.00203232	0.0489961	N		0.318328	0.999718	0.999718	KANK3	KN motif and ankyrin repeat domains 3	FLJ46061
MS4A12	54860	3570.9	2630.61	8218.7	3094.65	0.00203253	0.0489961	N		0.915403	0.999718	0.999718	MS4A12	membrane spanning 4-domains A12	Ms4a10, FLJ20217
PCDH17	27253	3123.2	3757.77	8663.9	3028.58	0.00203139	0.0489961	N		0.0698371	0.999718	0.999718	PCDH17	protocadherin 17	PCDH68, PCH68
TBC1D2B	23102	2838.11	3768.73	8356.2	1857.09	0.00201939	0.0489961	N		0.15011	0.999718	0.999718	TBC1D2B	TBC1 domain family member 2B	KIAA1055
DENND3	22898	2970.7	3663.76	8036.7	2254.44	0.00204458	0.0492022	N		0.991815	0.999718	0.999718	DENND3	DENN domain containing 3	KIAA0870
SIGLEC1	6614	2219.33	3017.27	7215.2	2944.38	0.00205488	0.0493655	N		0.142833	0.999718	0.999718	SIGLEC1	sialic acid binding Ig like lectin 1	SIGLEC-1, CD169, FLJ00051, FLJ00055, FLJ00073, FLJ32150, dJ1009E24.1, sialoadhesin
RAC2	5880	3296	2872.92	7809.3	2743.23	0.00208521	0.0496695	N		0.61613	0.999718	0.999718	RAC2	Rac family small GTPase 2	EN-7
SHROOM4	57477	2707.1	3439.9	7678.3	2622.84	0.00208142	0.0496695	N		0.726222	0.999718	0.999718	SHROOM4	shroom family member 4	KIAA1202
WDR38	401551	3295.8	3532.69	8402.6	2697.5	0.00208341	0.0496695	N		0.120473	0.999718	0.999718	WDR38	WD repeat domain 38	NA
ITGA1	3672	3688.5	3034.21	8417.9	2852.93	0.0020991	0.0497856	N		0.205045	0.999718	0.999718	ITGA1	integrin subunit alpha 1	VLA1, CD49a
ITLN2	142683	2796.22	3551.21	8108.2	2424.16	0.00209878	0.0497856	N		0.956811	0.999718	0.999718	ITLN2	intelectin 2	HL-2
POLH	5429	4288.9	3752.98	9335.8	1828.19	0.00210071	0.0497856	N		0.21524	0.999718	0.999718	POLH	DNA polymerase eta	RAD30A, XP-V
IL17F	112744	3180.2	2852.81	7932.4	3062.62	0.00210483	0.0497994	N		0.407067	0.999718	0.999718	IL17F	interleukin 17F	IL-17F, ML-1, ML1
